# Supplementary material for: Evolutionary forces shaping genomic islands of population differentiation in humans
Source: BMC Genomics. 2012 Mar 22;13:107. doi: 10.1186/1471-2164-13-107 (PMC3317871; doi:10.1186/1471-2164-13-107)
Supplement: Additional file 3 — List of all detected HDIs and LDIs. The properties of all HDIs and LDIs detected under the hierarchical island model. [file 1471-2164-13-107-S3.XLS]

## Sheet: HGDP HDI
chromosome	start-position (bp)	end-position (bp)	length (bp)	numer of overlaping genes	distance to the closest gene (if no overlaping gene)	number of SNPs in island	number of significant SNPs at the 1% level	number of significant SNPs at the 5% level	number of SNPs detected with FDR=0.001	average Fst	average heterozygosity	HGNC gene names of overlapping genes
1	1080420	1783073	702653	40	0	39	2	11	4	0.248892	0.262383	MIRN200B;MIRN200A;MIRN429;TTLL10;TNFRSF18;TNFRSF4;SDF4;B3GALT6;FAM132A;UBE2J2;SCNN1D;ACAP3;PUSL1;CPSF3L;GLTPD1;TAS1R3;DVL1;DVL1L1;MXRA8;AURKAIP1;CCNL2;MRPL20;VWA1;ATAD3C;ATAD3B;ATAD3A;C1orf70;SSU72;MIB2;MMP23A;MMP23B;CDC2L1;CDC2L2;SLC35E2;NADK;GNB1
1	3136890	3241965	105075	1	0	43	1	7	1	0.212426	0.271527	PRDM16
1	7866851	8118312	251461	4	0	47	7	16	4	0.234624	0.263208	TNFRSF9;PARK7;ERRFI1
1	9779413	10179755	400342	8	0	51	1	10	2	0.210363	0.231045	CLSTN1;CTNNBIP1;LZIC;NMNAT1;RBP7;UBE4B
1	15782331	16157930	375599	10	0	56	1	8	4	0.202887	0.250786	AGMAT;DDI2;RSC1A1;PLEKHM2;SLC25A34;TMEM82;FBLIM1;SPEN;ZBTB17
1	16244519	16598893	354374	9	0	53	2	5	1	0.201611	0.269351	CLCNKB;FAM131C;EPHA2;ARHGEF19;C1orf134;C1orf89;FBXO42;C1orf144;SPATA21
1	24369249	24466496	97247	2	0	36	3	5	1	0.21075	0.279357	IL28RA
1	32223930	32907362	683432	22	0	54	3	11	2	0.18876	0.16766	KHDRBS1;TMEM39B;KPNA6;TXLNA;CCDC28B;IQCC;DCDC2B;C1orf91;EIF3I;FAM167B;LCK;HDAC1;MARCKSL1;TSSK3;BSDC1;ZBTB8;ZBTB8OS;RBBP4
1	35100619	36526252	1425633	25	0	137	26	53	49	0.292063	0.244571	DLGAP3;ZMYM6;ZMYM1;SFPQ;ZMYM4;KIAA0319L;NCDN;TFAP2E;PSMB2;C1orf216;CLSPN;EIF2C4;EIF2C1;EIF2C3;TEKT2;ADPRHL2;COL8A2;TRAPPC3;MAP7D1;THRAP3
1	43307600	43417999	110399	3	0	31	2	11	11	0.252972	0.235089	FAM183A;EBNA1BP2;WDR65
1	50420619	52096314	1675695	18	0	178	6	31	11	0.198354	0.166724	ELAVL4;DMRTA2;FAF1;CDKN2C;C1orf185;RNF11;TTC39A;EPS15;OSBPL9;NRD1
1	52898188	53340135	441947	10	0	70	3	18	9	0.232212	0.240678	FAM159A;C1orf163;ZYG11B;ZYG11A;ECHDC2;SCP2;PODN;SLC1A7
1	63969629	64386600	416971	3	0	121	4	28	8	0.201148	0.214506	ROR1
1	65686295	65942602	256307	1	0	52	6	14	6	0.245929	0.284028	LEPR
1	68254090	68339888	85798	2	0	24	7	9	7	0.288334	0.194719	DIRAS3;GPR177
1	70130826	70268968	138142	1	0	22	4	10	5	0.27123	0.186658	LRRC7
1	72767986	73025014	257028	1	0	28	1	8	7	0.250994	0.20423
1	88137042	88182866	45824	0	445398	16	2	5	1	0.261756	0.252858	-
1	89232048	89260246	28198	2	0	10	3	5	1	0.336233	0.234562	GBP3
1	93726057	93933376	207319	3	0	23	3	9	3	0.242294	0.1921	FNBP1L;BCAR3
1	107525842	107619074	93232	1	0	22	5	9	6	0.282672	0.14733	NTNG1
1	116204977	117047373	842396	11	0	138	13	40	20	0.227189	0.233451	SLC22A15;C1orf161;ATP1A1;C1orf203;CD58;IGSF3;MIRN320B1;C1orf137
1	151030580	151152538	121958	6	0	27	2	8	4	0.236933	0.23	LCE1D;LCE1C;LCE1B;LCE1A;SMCP;IVL
1	153078059	154383113	1305054	58	0	129	8	25	24	0.255101	0.232312	KCNN3;PMVK;PBXIP1;PYGO2;SHC1;CKS1B;FLAD1;LENEP;ZBTB7B;DCST2;DCST1;ADAM15;EFNA4;EFNA3;EFNA1;RAG1AP1;DPM3;KRTCAP2;TRIM46;MUC1;MIRN92B;THBS3;MTX1;GBAP;GBA;C1orf2;SCAMP3;CLK2;HCN3;PKLR;FDPS;RUSC1;ASH1L;MIRN555;MSTO1;ERVK5;YY1AP1;DAP3;GON4L;SYT11;RIT1;KIAA0907;SNORA42;SCARNA4;RXFP4;ARHGEF2;SSR2;UBQLN4;ROBLD3;RAB25;MEX3A;LMNA
1	157427903	157901646	473743	7	0	115	5	12	2	0.191456	0.251879	CADM3;DARC;OR10J5;FCER1A;OR10J3;OR10J1;APCS
1	163190274	163296160	105886	2	0	35	3	12	6	0.246873	0.254847
1	167760577	167846003	85426	2	0	53	5	14	1	0.222684	0.236966	F5;SELP
1	171667837	171845205	177368	4	0	34	4	11	14	0.275458	0.229633	PRDX6;SLC9A11;ANKRD45
1	183751334	184421440	670106	3	0	86	5	13	3	0.207628	0.249968	HMCN1
1	194503048	195583032	1079984	11	0	119	6	30	13	0.219465	0.216868	KCNT2;CFH;CFHR3;CFHR1;CFHR1P;CFHR4;CFHR2;CFHR5;F13B;ASPM;ZBTB41;CRB1
1	202923806	203136183	212377	2	0	63	2	21	22	0.266964	0.268699	NFASC
1	223092863	223355812	262949	2	0	38	1	7	2	0.21018	0.2612	DNAH14
1	227984474	228214704	230230	0	36849	43	6	11	5	0.219131	0.152658	-
1	231004362	231087192	82830	2	0	17	1	5	1	0.245747	0.195135	KIAA1383
1	232298052	232451282	153230	1	0	50	7	13	6	0.273712	0.239247	SLC35F3
1	232671725	232768534	96809	1	0	32	4	6	5	0.245059	0.278306	TARBP1
1	245473054	245615844	142790	3	0	38	0	7	1	0.221994	0.30355	VN1R5;ZNF496
1	245929244	246083518	154274	6	0	52	5	14	9	0.229732	0.175633	OR6F1;OR14A2;OR14K1;OR1C1;OR14A16;OR11L1
1	246177982	246346108	168126	9	0	25	3	12	3	0.271654	0.214714	OR2L13;OR2L8;OR2AK2;OR2L5;OR2L2;OR2L3
2	8718258	8744202	25944	1	0	7	4	6	2	0.429664	0.17139	ID2
2	16411944	16771374	359430	1	0	106	3	21	1	0.216423	0.253875	FAM49A
2	16857940	17894147	1036207	8	0	202	9	32	5	0.235887	0.236576	RAD51AP2;VSNL1;SMC6;GEN1;MSGN1
2	18517450	18545291	27841	0	54198	16	2	5	1	0.268988	0.171055	-
2	21699691	22606731	907040	2	0	137	5	24	7	0.202227	0.195732
2	25764808	26862983	1098175	19	0	190	10	29	10	0.212084	0.273344	ASXL2;KIF3C;RAB10;FAM59B;HADHA;HADHB;GPR113;C2orf39;OTOF;C2orf70;CIB4;KCNK3;C2orf18;CENPA
2	27215875	28172384	956509	33	0	99	1	18	11	0.225422	0.289513	TCF23;SLC5A6;C2orf28;CAD;SLC30A3;DNAJC5G;TRIM54;UCN;MPV17;GTF3C2;EIF2B4;SNX17;ZNF513;PPM1G;NRBP1;KRTCAP3;IFT172;FNDC4;GCKR;C2orf16;ZNF512;CCDC121;GPN1;SUPT7L;SLC4A1AP;MRPL33;RBKS;BRE
2	36150078	36208797	58719	0	228104	14	6	8	1	0.299157	0.221784	-
2	40495454	40928639	433185	1	0	93	6	15	2	0.23379	0.283401	SLC8A1
2	44358689	44798382	439693	3	0	103	3	13	4	0.196833	0.272183	SLC3A1;PREPL;C2orf34
2	61017835	61099650	81815	3	0	18	4	7	3	0.271461	0.209887	PUS10;PEX13
2	68517377	68726576	209199	4	0	21	2	10	6	0.287303	0.197454	FBXO48;APLF;PROKR1
2	69066701	69141652	74951	1	0	22	0	5	2	0.281975	0.282084	ANTXR1
2	69922139	70214455	292316	5	0	41	5	12	3	0.25744	0.254116	GMCL1L;GMCL1;SNRNP27;MXD1;ASPRV1;PCBP1
2	71863924	73008122	1144198	6	0	197	10	30	15	0.204112	0.226712	CYP26B1;EXOC6B;SPR;EMX1
2	73491606	73785480	293874	5	0	36	7	12	3	0.243232	0.240113	ALMS1;NAT8;NAT8B;ALMS1P
2	82313121	82835166	522045	1	0	63	4	12	2	0.201494	0.163885
2	83928186	84382268	454082	1	0	75	3	19	8	0.223714	0.242969
2	96848541	98261041	1412500	20	0	153	4	15	10	0.203563	0.259982	CNNM3;ANKRD23;ANKRD39;SEMA4C;FAM178B;FAHD2B;ANKRD36;ANKRD36B;COX5B;ACTR1B;ZAP70;TMEM131;VWA3B
2	104055876	104393557	337681	0	122106	68	4	13	4	0.233547	0.250035	-
2	107592690	107912555	319865	1	0	44	3	9	7	0.24057	0.266269	RGPD4
2	108278582	109132349	853767	9	0	134	5	29	6	0.241784	0.21068	SULT1C2;SULT1C4;GCC2;LIMS1;RANBP2;CCDC138;EDAR
2	109757112	110228955	471843	5	0	15	1	5	2	0.22641	0.184303	RGPD5;LIMS3;MALL
2	118657381	118739572	82191	0	73315	25	0	7	1	0.226446	0.198394	-
2	121315238	121526422	211184	3	0	44	5	6	2	0.213903	0.251927	GLI2
2	128939390	129157812	218422	0	146749	56	7	18	12	0.249035	0.183413	-
2	145301225	145682131	380906	0	306839	73	7	18	4	0.223	0.241308	-
2	148927368	149615205	687837	5	0	103	8	22	4	0.216734	0.23752	MBD5;EPC2;KIF5C;LYPD6B
2	152204772	152932727	727955	6	0	131	5	26	16	0.242583	0.255192	NEB;ARL5A;CACNB4;STAM2;FMNL2
2	154216235	154774453	558218	1	0	109	3	22	5	0.226022	0.276925	GALNT13
2	157713166	158075559	362393	5	0	60	8	17	7	0.232861	0.209739	GALNT5;ERMN;CYTIP
2	162344860	163312776	967916	8	0	127	16	32	20	0.226455	0.233959	SLC4A10;DPP4;GCG;FAP;IFIH1;GCA;KCNH7
2	171458165	171801604	343439	2	0	49	1	11	3	0.209913	0.202671	GORASP2;TLK1
2	177059367	177582563	523196	2	0	169	5	25	6	0.222969	0.205159
2	178992258	179392644	400386	5	0	83	0	8	4	0.216288	0.258638	PRKRA;DFNB59;FKBP7;PLEKHA3;TTN
2	181380656	181480508	99852	0	72837	21	0	7	2	0.24413	0.20584	-
2	197553694	197781291	227597	1	0	53	2	14	4	0.220709	0.196944	ANKRD44
2	198962594	199194204	231610	0	241301	43	5	14	7	0.23553	0.153361	-
2	199597289	200245741	648452	1	0	88	2	9	1	0.185808	0.23187	SATB2
2	215564025	215813541	249516	1	0	51	1	13	1	0.22651	0.229062	ABCA12
2	216256390	216367827	111437	0	83974	38	0	9	2	0.232086	0.286483	-
2	218150744	218312493	161749	0	60264	38	0	10	1	0.214247	0.16917	-
2	236821288	237202675	381387	4	0	55	2	12	8	0.230678	0.201769	ASB18;IQCA1;CXCR7
2	237279658	237414988	135330	0	123927	30	3	13	3	0.261656	0.212563	-
2	237622493	237795104	172611	2	0	30	5	15	7	0.283706	0.163385	COPS8
3	392994	698938	305944	1	0	72	7	17	10	0.214043	0.214339	CHL1
3	1106724	1124545	17821	1	0	8	4	6	2	0.342495	0.0859012	CNTN6
3	3151301	3224107	72806	2	0	32	2	7	2	0.253509	0.244392	TRNT1;CRBN
3	5751857	5798045	46188	0	481949	27	4	6	3	0.194096	0.302745	-
3	8788494	8864810	76316	0	0	34	2	9	2	0.221366	0.256133	-
3	17183702	18372854	1189152	2	0	164	4	48	19	0.22533	0.215287	TBC1D5;SATB1
3	21103194	21425618	322424	1	0	105	5	16	4	0.187712	0.274793
3	25525456	25536493	11037	1	0	10	3	3	1	0.301307	0.240843	RARB
3	25673708	26448847	775139	3	0	125	14	35	21	0.215968	0.177033	TOP2B;NGLY1;OXSM
3	31248359	31440153	191794	0	0	68	6	17	7	0.210767	0.217287	-
3	41506544	42054116	547572	4	0	82	7	26	14	0.221704	0.232954	ULK4
3	43223397	43392500	169103	4	0	28	3	15	7	0.243792	0.197351	SNRK;ANO10
3	45425279	45584080	158801	1	0	39	4	8	1	0.223633	0.2144	LARS2
3	50230309	52119223	1888914	47	0	145	4	28	3	0.181987	0.21317	SLC38A3;GNAI2;SEMA3B;C3orf45;IFRD2;HYAL3;NAT6;HYAL1;HYAL2;TUSC2;RASSF1;ZMYND10;TUSC4;CYB561D2;TMEM115;CACNA2D2;C3orf18;HEMK1;CISH;MAPKAPK3;DOCK3;ARMET;RBM15B;VPRBP;RAD54L2;TEX264;GRM2;IQCF6;IQCF1;IQCF2;IQCF5;RRP9;PARP3;GPR62;PCBP4;ABHD14B;ABHD14A;ACY1;RPL29;RPL29P26;RPL29P9;RPL29P12;RPL29P11;DUSP7;WDR51A
3	59072633	59300425	227792	0	61878	55	1	4	1	0.188528	0.253073	-
3	64231310	64515739	284429	2	0	110	3	22	7	0.216718	0.26297	ADAMTS9
3	66391497	66706345	314848	4	0	85	4	13	2	0.205174	0.252841	SLC25A26;LRIG1
3	70817227	71281878	464651	3	0	103	8	21	9	0.2143	0.214622	FOXP1
3	71504504	71904181	399677	5	0	103	4	14	2	0.222944	0.260113	FOXP1;MIRN1284;EIF4E3;GPR27;PROK2
3	89915684	90422408	506724	3	0	39	5	15	3	0.210856	0.174272
3	97674945	98827271	1152326	3	0	120	10	21	14	0.208582	0.183858	EPHA6
3	109138513	110108170	969657	10	0	230	8	37	3	0.173658	0.259035	CD47;IFT57;HHLA2;MYH15;KIAA1524;DZIP3;RETNLB;TRAT1
3	111674944	112396663	721719	4	0	91	5	25	7	0.185175	0.222603	PVRL3
3	115814637	116449969	635332	2	0	102	1	17	3	0.184685	0.21154	ZBTB20
3	118508002	118722574	214572	0	23168	59	1	13	1	0.201053	0.272771	-
3	121359366	122030338	670972	8	0	122	8	29	5	0.194994	0.261985	GPR156;LRRC58;FSTL1;NDUFB4;HGD;RABL3;GTF2E1
3	122638449	123418537	780088	13	0	146	3	21	1	0.170558	0.278966	POLQ;ARGFX;FBXO40;HCLS1;GOLGB1;IQCB1;EAF2;SLC15A2;ILDR1;CD86
3	124177978	124263161	85183	1	0	28	4	12	1	0.23872	0.237937	SEMA5B
3	124662597	125605981	943384	6	0	192	3	41	16	0.203488	0.255845	PTPLB;MYLK;CCDC14;ROPN1;KALRN
3	133548881	133912213	363332	5	0	53	0	11	1	0.181126	0.241333	ACPP;DNAJC13;ACAD11;NPHP3;CCRL1;UBA5
3	139812552	140721059	908507	11	0	134	6	35	30	0.233468	0.245193	FAIM;PIK3CB;FOXL2;C3orf72;MRPS22;COPB2;RBP2;RBP1
3	141340844	141584195	243351	1	0	81	4	13	6	0.205682	0.230921	CLSTN2
3	142152515	142325512	172997	2	0	25	2	9	5	0.252327	0.230526	SLC25A36;SPSB4
3	145028420	145579745	551325	3	0	103	5	15	5	0.181452	0.216214	SLC9A9;C3orf58
3	145899198	146130743	231545	0	253471	44	6	10	2	0.191761	0.248936	-
3	155668715	156170033	501318	0	38517	65	3	13	1	0.206756	0.158851	-
3	157495373	157599332	103959	1	0	28	2	10	1	0.235809	0.211152	KCNAB1
3	161434972	162701700	1266728	14	0	211	1	21	1	0.169186	0.270632	IFT80;SMC4;MIRN15B;MIRN16-2;TRIM59;KPNA4;ARL14;PPM1L;B3GALNT1;NMD3;C3orf57
3	169165380	169708328	542948	2	0	104	8	21	10	0.223298	0.214253	GOLIM4
3	181221618	181856918	635300	6	0	98	7	20	6	0.172348	0.210083	PEX5L;TTC14;CCDC39
3	187330867	187645658	314791	1	0	104	5	22	5	0.180708	0.266003	DGKG
3	189847307	190266027	418720	2	0	127	4	13	7	0.194618	0.209749	LPP;MIRN28
3	198665155	199298373	633218	13	0	93	6	20	9	0.206215	0.226648	BDH1;KIAA0226;MIRN922;FYTTD1;LRCH3;IQCG;RPL35A;LMLN
4	5557996	5705155	147159	2	0	42	2	11	11	0.263109	0.284631	C4orf6;EVC2
4	7544128	7727838	183710	1	0	90	1	14	4	0.19314	0.256302	SORCS2
4	12909367	13307060	397693	5	0	55	7	18	1	0.204364	0.173857	RAB28;NKX3-2;BOD1L
4	17170237	17779021	608784	7	0	88	3	9	1	0.191618	0.2568	LAP3;MED28;FAM184B;C4orf30;NCAPG;LCORL
4	21255301	21690915	435614	1	0	92	4	11	1	0.213465	0.280741	KCNIP4
4	22452556	22901081	448525	0	22267	61	2	15	7	0.221017	0.275344	-
4	26139896	26194410	54514	0	0	14	3	6	2	0.273696	0.106364	-
4	27068226	27239145	170919	0	0	43	0	7	1	0.212424	0.297591	-
4	29607323	29756879	149556	0	246293	33	0	10	7	0.231857	0.166083	-
4	32355406	34190320	1834914	0	983595	211	9	46	22	0.203186	0.232837	-
4	37909771	37966942	57171	1	0	27	5	5	5	0.235729	0.268289
4	41235876	41302438	66562	1	0	12	5	7	3	0.303267	0.244141	LIMCH1
4	41486249	41944765	458516	4	0	84	14	25	19	0.227787	0.206977	TMEM33;WDR21B;SLC30A9;BEND4
4	55733377	55885074	151697	3	0	34	4	9	3	0.209826	0.188916
4	61409045	61606225	197180	0	196694	46	4	10	3	0.211702	0.232517	-
4	66779781	67495613	715832	1	0	155	11	22	5	0.198355	0.24175	MIRN1269
4	68498274	69991326	1493052	16	0	132	2	11	4	0.181665	0.260915	TMPRSS11A;TMPRSS11F;SYT14L;TMPRSS11B;YTHDC1;TMPRSS11E;UGT2B17;TMPRSS11E2;UGT2B15;UGT2B10;UGT2A3;UGT2B11
4	76976908	77278155	301247	8	0	64	3	17	2	0.190767	0.281334	PPEF2;NAAA;SDAD1;CXCL9;CXCL10;CXCL11;ART3;NUP54
4	80003269	80378864	375595	3	0	63	9	17	12	0.230322	0.198501	BMP2K;PAQR3
4	81012138	81325207	313069	2	0	63	3	16	10	0.223084	0.277009	ANTXR2
4	84292977	84674626	381649	6	0	77	8	15	5	0.205167	0.227793	COQ2;HPSE;HELQ;MRPS18C;FAM175A
4	84991863	85579898	588035	1	0	137	8	21	1	0.190243	0.266309
4	86577645	86923001	345356	1	0	80	1	16	4	0.217749	0.256956	ARHGAP24
4	101923407	102666985	743578	3	0	135	5	24	8	0.202811	0.253399	PPP3CA;MIRN1255A
4	108791102	109331176	540074	6	0	83	0	12	1	0.189304	0.226305	PAPSS1;SGMS2;CYP2U1;HADH;LEF1
4	110427376	110714182	286806	5	0	36	2	10	1	0.229673	0.228206	COL25A1;SEC24B;MIRN576;CCDC109B
4	112050500	112183751	133251	0	49248	31	1	12	2	0.220434	0.175297	-
4	117241469	117532080	290611	0	447803	49	6	13	9	0.205562	0.207727	-
4	135011677	135817910	806233	0	162737	115	1	15	13	0.217258	0.24687	-
4	144566689	145373934	807245	6	0	91	1	11	2	0.179426	0.273555	GAB1;SMARCA5;FREM3;GYPB;GYPE;GYPB;GYPA
4	146562748	146672224	109476	1	0	19	2	7	1	0.244051	0.220091	SMAD1
4	148645901	149109319	463418	5	0	89	7	29	9	0.214843	0.231719	EDNRA;TMEM184C;ARHGAP10
4	151708410	152423013	714603	9	0	72	10	18	8	0.214891	0.211037	LRBA;MAB21L2;RPS3A;RPS3AP47;RPS3AP49;SNORD73A;SH3D19
4	155322903	155385778	62875	1	0	15	4	11	8	0.319597	0.173043	DCHS2
4	155736960	155998734	261774	4	0	53	1	12	4	0.206576	0.262622	FGG;LRAT;RBM46
4	156533051	156651819	118768	0	15479	26	1	7	4	0.231342	0.258508	-
4	158752504	158960910	208406	1	0	55	1	7	4	0.217764	0.239786
4	159348857	159949245	600388	9	0	73	4	16	8	0.214496	0.231135	TMEM144;RXFP1;C4orf46;ETFDH;PPID;FNIP2
4	165675456	165761795	86339	1	0	25	2	9	5	0.241313	0.243791
4	176463333	176707380	244047	1	0	36	2	10	2	0.211841	0.138681
4	181279982	181321079	41097	0	1435878	12	1	7	2	0.294934	0.188514	-
4	185328019	185418114	90095	1	0	45	0	11	5	0.211641	0.226379	ENPP6
4	185718013	185981815	263802	4	0	51	3	10	1	0.222416	0.247529	CASP3;CCDC111;MLF1IP;ACSL1
5	3957292	4020343	63051	0	302775	13	5	8	3	0.333492	0.175705	-
5	4495390	4573045	77655	0	139416	19	3	5	1	0.254683	0.155158	-
5	5084661	5176215	91554	1	0	33	1	6	1	0.217251	0.227113
5	10254767	10545096	290329	8	0	71	4	17	7	0.285845	0.281727	FAM173B;CCT5;CMBL;MARCH6;ROPN1L
5	11624940	11896304	271364	1	0	65	3	15	2	0.215379	0.214904	CTNND2
5	26966225	27202418	236193	2	0	41	8	11	6	0.23697	0.21908	CDH9
5	30391830	30697331	305501	0	406835	42	0	9	1	0.224915	0.22906	-
5	36130233	36389508	259275	7	0	65	1	9	1	0.211479	0.250608	LMBRD2;MIRN580;SKP2;C5orf33;RANBP3L
5	67923158	68039524	116366	0	166018	34	1	8	2	0.232282	0.271537	-
5	72633292	72842275	208983	1	0	36	2	9	2	0.22077	0.218859	BTF3;BTF3L1
5	80940689	81067498	126809	1	0	27	2	8	1	0.2593	0.261112	SSBP2
5	100639817	101065944	426127	1	0	76	9	21	8	0.231133	0.214488
5	108666190	108932713	266523	1	0	51	0	13	5	0.228923	0.293382	PJA2
5	116547143	116719233	172090	0	466858	33	4	10	6	0.240754	0.230952	-
5	116846709	117070659	223950	0	766424	60	6	19	1	0.212518	0.206914	-
5	132014362	132238336	223974	11	0	44	0	11	1	0.261281	0.248716	IL13;IL4;KIF3A;CCNI2;Sep 08;ANKRD43;SHROOM1;GDF9;UQCRQ;LEAP2
5	142054316	142481022	426706	2	0	119	2	23	1	0.205041	0.273461	FGF1;ARHGAP26
5	144919344	145061389	142045	0	57386	23	0	7	2	0.249384	0.179271	-
5	145296160	145904318	608158	7	0	117	5	25	16	0.205563	0.243433	SH3RF2;PLAC8L1;LARS;RBM27;POU4F3;TCERG1;GPR151
5	147498582	147731229	232647	5	0	51	2	8	2	0.206897	0.250213	SPINK6;SPINK7;SPINK9
5	150622165	150742375	120210	3	0	40	1	3	1	0.198562	0.281811	GM2A;SLC36A3;SLC36A2
5	166992071	167069408	77337	1	0	20	1	7	1	0.288548	0.29725	ODZ2
5	174231071	174315786	84715	1	0	29	5	7	4	0.249074	0.241053
6	3032514	3192020	159506	8	0	32	3	10	4	0.221151	0.187743	RIPK1;BPHL;TUBB2A;TUBB2B
6	3804506	3889564	85058	0	0	23	3	6	4	0.239001	0.23091	-
6	12021814	12069957	48143	0	50600	22	3	8	5	0.262343	0.216985	-
6	12681524	13118286	436762	2	0	112	2	14	3	0.186568	0.23714	PHACTR1
6	13290974	13549404	258430	5	0	106	1	13	3	0.179253	0.280446	PHACTR1;TBC1D7;GFOD1
6	14455817	15007465	551648	1	0	176	13	32	10	0.188194	0.238639
6	16253304	16488352	235048	4	0	57	0	8	2	0.205275	0.271647	MYLIP;GMPR;ATXN1
6	33106216	33169909	63693	2	0	36	1	7	3	0.224264	0.291781	HLA-DPB1
6	35343836	35483505	139669	3	0	22	3	9	3	0.234019	0.156211	ZNF76;DEF6;PPARD
6	37442148	37655492	213344	4	0	78	0	15	2	0.197421	0.252544	RNF8;FTSJD2;C6orf129
6	43395871	43765106	369235	15	0	45	2	10	6	0.205793	0.207851	ZNF318;ABCC10;DLK2;C6orf154;YIPF3;POLR1C;XPO5;POLH;GTPBP2;MAD2L1BP;RSPH9;MRPS18A
6	44642375	44693252	50877	0	116767	28	5	11	7	0.24969	0.234176	-
6	47419857	47847745	427888	4	0	95	8	19	8	0.217415	0.275084	CD2AP;GPR111;GPR115
6	48620994	48838629	217635	0	86890	35	1	8	4	0.22857	0.276178	-
6	56615094	57092658	477564	5	0	63	4	11	3	0.187292	0.1824	DST;BEND6;KIAA1586;ZNF451
6	69800249	69956824	156575	1	0	34	0	6	4	0.258107	0.224007	BAI3
6	71817787	72044375	226588	2	0	50	2	9	3	0.194496	0.186679
6	73287948	73530516	242568	2	0	73	5	12	4	0.203413	0.208963	KCNQ5
6	73740496	73913133	172637	1	0	42	1	13	11	0.235782	0.232411	KCNQ5
6	75518377	75832102	313725	0	18660	54	1	18	16	0.227314	0.221003	-
6	79011131	79166985	155854	0	321355	52	0	9	3	0.194477	0.177758	-
6	84563304	85071064	507760	4	0	78	10	23	19	0.226696	0.204539	C6orf59;RIPPLY2;CYB5R4;MRAP2;KIAA1009
6	91364012	91433114	69102	0	10384	34	1	9	2	0.21227	0.289112	-
6	93512596	93751834	239238	1	0	73	6	12	1	0.19615	0.246883
6	102309204	102494581	185377	1	0	41	3	9	4	0.206569	0.22688	GRIK2
6	105659929	106089933	430004	5	0	121	9	27	19	0.19733	0.178078	BVES;C6orf112;POPDC3;PREP
6	113886801	114064275	177474	1	0	34	4	6	6	0.216385	0.259266
6	121283883	121783241	499358	3	0	97	0	14	15	0.205324	0.251228	C6orf170
6	123998380	124195458	197078	3	0	51	3	15	13	0.242199	0.200098	TRDN;NKAIN2
6	125773629	126237194	463565	2	0	98	3	16	5	0.205096	0.239628	HEY2;NCOA7
6	126311949	127096608	784659	5	0	73	7	26	37	0.263146	0.203868	HINT3;TRMT11;C6orf173;MIRN588
6	127767194	128106057	338863	4	0	78	3	10	9	0.204946	0.250923	C6orf174;KIAA0408;C6orf58;C6orf190
6	129101788	129642217	540429	2	0	107	4	18	3	0.187081	0.221755	LAMA2
6	132502417	132773052	270635	1	0	61	5	12	5	0.208825	0.260684	MOXD1
6	134433066	134952732	519666	4	0	155	5	25	14	0.212564	0.271416	SGK1
6	135608636	136255200	646564	3	0	112	5	28	1	0.175985	0.219708	AHI1;PDE7B
6	136494440	136989234	494794	5	0	80	7	18	12	0.20148	0.236905	PDE7B;FAM54A;BCLAF1;MAP7;MAP3K5
6	137350562	137380181	29619	1	0	17	7	8	7	0.321407	0.189971	IL20RA
6	138506918	138951602	444684	5	0	123	4	24	15	0.199526	0.222947	KIAA1244;PBOV1;HEBP2;NHSL1
6	142341038	142675438	334400	4	0	77	1	15	2	0.207139	0.269073	NMBR;GJE1;VTA1;GPR126
6	143387389	143646208	258819	1	0	60	2	14	6	0.202965	0.235651	AIG1
6	144658632	145355420	696788	1	0	178	3	39	17	0.188971	0.243646	UTRN
6	147483654	147504203	20549	0	62365	5	2	3	2	0.387427	0.111302	-
6	153924030	153970090	46060	0	74185	6	4	4	2	0.413135	0.184262	-
6	155574381	155751624	177243	3	0	67	1	5	2	0.208916	0.279761	TIAM2;TFB1M;CLDN20
6	156628445	156793396	164951	1	0	41	1	10	3	0.224907	0.32905
6	163367704	163416280	48576	1	0	16	1	3	1	0.23912	0.279299	PACRG
6	167171227	167293699	122472	2	0	49	3	11	4	0.19419	0.235259	RPS6KA2;RNASET2
6	169398045	170014567	616522	5	0	149	7	38	7	0.215951	0.266099	WDR27;C6orf120;PHF10;C6orf70;TCTE3
7	4036884	4134518	97634	1	0	33	1	10	2	0.234503	0.25467	SDK1
7	6174894	7173286	998392	16	0	146	2	26	3	0.189642	0.268184	CYTH3;RAC1;DAGLB;KDELR2;GRID2IP;ZDHHC4;C7orf26;ZNF316;ZNF12;PMS2L3;PMS2CL;RSPH10B2;C7orf28B
7	19022322	19096293	73971	0	18804	14	4	6	5	0.313558	0.186709	-
7	27101839	27281341	179502	14	0	58	2	7	5	0.19757	0.28172	HOXA1;HOXA2;HOXA3;HOXA4;HOXA5;HOXA6;HOXA7;HOXA9;MIRN196B;HOXA10;HOXA11;HOXA13;EVX1
7	30216861	30413546	196685	2	0	29	4	6	3	0.215401	0.105106	ZNRF2;MIRN550-1
7	33573845	33823632	249787	2	0	81	3	11	1	0.205844	0.286398	BBS9
7	40355220	40882345	527125	1	0	84	2	18	6	0.194617	0.252953	C7orf10
7	41798664	41960120	161456	0	0	43	3	5	3	0.18634	0.254238	-
7	68205850	68307661	101811	1	0	24	0	6	1	0.221031	0.316437
7	82823010	82925130	102120	1	0	23	1	8	2	0.221348	0.186625	SEMA3E
7	98683305	99331597	648292	23	0	68	5	25	18	0.235357	0.215852	ARPC1A;ARPC1B;PDAP1;BUD31;PTCD1;CPSF4;ATP5J2;ZNF789;ZNF394;ZKSCAN5;ZNF655;ZNF498;CYP3A5;CYP3A7;CYP3A5P1;CYP3A4;CYP3A43;OR2AE1;TRIM4
7	103453824	103508073	54249	0	36626	15	2	8	1	0.267909	0.283367	-
7	107442840	107507399	64559	2	0	14	3	5	1	0.288599	0.186417	LAMB4
7	108165064	108374092	209028	1	0	34	6	17	7	0.244204	0.131832	C7orf66
7	108533426	108869388	335962	0	221553	72	3	17	13	0.217697	0.194915	-
7	109212651	109341906	129255	0	748440	16	4	5	2	0.23782	0.178246	-
7	111889970	112516419	626449	5	0	121	10	26	9	0.204387	0.242582	IFRD1;C7orf53;TMEM168;C7orf60;GPR85
7	112810513	113825195	1014682	1	0	133	3	27	6	0.194283	0.270732	PPP1R3A
7	115003497	115225727	222230	1	0	27	6	8	4	0.235694	0.234657
7	116627186	117237081	609895	5	0	116	7	24	6	0.188557	0.247369	ST7;WNT2;ASZ1;CFTR;CTTNBP2
7	118440033	120868938	2428905	10	0	321	19	80	53	0.223311	0.214151	KCND2;TSPAN12;ING3;C7orf58;WNT16;FAM3C
7	128157600	128304182	146582	7	0	38	2	12	3	0.222095	0.248358	FAM71F1;CALU;OPN1SW;CCDC136;FLNC;ATP6V1F
7	130353786	130433662	79876	1	0	17	1	6	2	0.245177	0.243831
7	131173503	131285315	111812	0	179678	42	2	10	3	0.199225	0.191428	-
7	131448400	131504142	55742	2	0	18	4	6	5	0.267545	0.225373	PLXNA4
7	131713693	131811089	97396	1	0	29	9	16	10	0.287445	0.225226	PLXNA4
7	135991773	136176804	185031	0	27135	25	1	7	2	0.247225	0.235454	-
7	136246997	136360054	113057	1	0	32	0	8	2	0.2252	0.28075	CHRM2
7	136747802	136859950	112148	1	0	31	1	6	1	0.221094	0.234845	DGKI
7	138397292	138789092	391800	7	0	49	3	13	6	0.208038	0.286438	ZC3HAV1;TTC26;UBN2;C7orf55;LUC7L2;KLRG2
7	138860307	139199560	339253	2	0	69	5	14	4	0.19039	0.241181	HIPK2;TBXAS1
7	139901359	140337125	435766	8	0	53	2	17	1	0.205893	0.200826	DENND2A;ADCK2;NDUFB2;BRAF
7	140788147	140860482	72335	0	25488	22	2	4	1	0.213381	0.258797	-
7	141942808	142035248	92440	12	0	36	6	11	10	0.249512	0.244288
7	142255340	142415539	160199	5	0	32	5	14	3	0.247645	0.133495	EPHB6;TRPV6;TRPV5;C7orf34;KEL
7	143245669	144254016	1008347	19	0	203	6	23	8	0.19814	0.235338	OR2F2;OR2F1;OR6B1;OR2A5;OR2A25;OR2A12;OR2A2;OR2A14;OR2A42;OR2A1;OR2A20P;OR2A9P;OR2A1;ARHGEF5;NOBOX;TPK1
7	145566361	146177943	611582	1	0	163	12	27	10	0.205276	0.214726	CNTNAP2
7	151315706	151873169	557463	5	0	63	2	24	21	0.231203	0.210731	GALNTL5;GALNT11;MLL3;CCT8L1
7	152941949	153030309	88360	0	184806	30	3	6	1	0.203207	0.228146	-
7	153668595	153755939	87344	1	0	32	4	10	3	0.220921	0.219804	DPP6
8	712942	920452	207510	0	41716	68	6	18	1	0.215451	0.281123	-
8	2954508	2983420	28912	1	0	19	1	5	1	0.235773	0.234632	CSMD1
8	10779469	11121831	342362	3	0	105	8	27	13	0.230212	0.194242	XKR6;MIRN598;C8orf16
8	11173384	11323557	150173	6	0	56	3	14	7	0.238703	0.249878	MTMR9;AMAC1L2;AMAC1L1;AMAC1L3;TDH;C8orf12;FAM167A
8	11820445	12635186	814741	16	0	35	4	13	5	0.24216	0.228217	DEFB134;ZNF705C;ZNF705D;USP17;FAM86B1;DEFB130;ZNF705F;OR7E8P;LONRF1
8	16115849	16712181	596332	0	21178	160	10	28	16	0.195312	0.244017	-
8	18579854	18637123	57269	2	0	39	3	9	13	0.244401	0.257636	PSD3
8	21111313	21202054	90741	0	391758	28	3	7	5	0.241326	0.271093	-
8	23872068	24121520	249452	1	0	42	0	13	1	0.209235	0.129968
8	24380081	24618123	238042	1	0	68	1	8	5	0.192143	0.231519	ADAM7
8	30721347	30998750	277403	4	0	59	2	14	5	0.207065	0.235307	UBXN8;PPP2CB;TEX15;PURG
8	31860748	32026809	166061	1	0	47	3	6	2	0.218603	0.265725	NRG1
8	32628694	33291131	662437	2	0	130	3	19	6	0.194852	0.23772	NRG1
8	34651643	34986049	334406	0	226796	52	4	18	11	0.24779	0.200407	-
8	35644423	36807206	1162783	4	0	113	11	21	7	0.193748	0.174535	UNC5D
8	42066927	42443138	376211	7	0	44	6	18	16	0.237688	0.210681	AP3M2;PLAT;IKBKB;POLB;DKK4;VDAC3;SLC20A2
8	42643741	43868884	1225143	15	0	93	0	17	12	0.201098	0.213088	CHRNB3;CHRNA6;THAP1;RNF170;HOOK3;FNTA;HGSNAT;POTEA
8	50521666	51298098	776432	0	116008	106	4	22	9	0.198937	0.202282	-
8	53191311	53462791	271480	1	0	60	3	16	4	0.214551	0.209974	ST18
8	54816792	55233873	417081	6	0	43	4	8	2	0.216251	0.220583	ATP6V1H;RGS20;TCEA1;TCEA1P2;LYPLA1;MRPL15
8	57785670	57945903	160233	0	46294	53	1	4	4	0.220473	0.277204	-
8	62170516	62539486	368970	1	0	89	1	21	10	0.219289	0.289579	RLBP1L1
8	66346598	67271780	925182	7	0	153	4	28	8	0.205333	0.253384	ARMC1;MTFR1;PDE7A;DNAJC5B;TRIM55;CRH
8	73942375	74020432	78057	1	0	43	2	10	1	0.240105	0.262366	KCNB2
8	81689796	81823723	133927	1	0	19	2	8	4	0.27301	0.103731	ZNF704
8	82134300	82600013	465713	6	0	111	10	27	5	0.20678	0.234746	PAG1;FABP5L2;FABP5L8;FABP5L9;FABP5L7;FABP5;PMP2;FABP9;FABP4;FABP12
8	91278961	91446330	167369	0	114678	37	2	8	3	0.221817	0.311487	-
8	91639538	92023631	384093	2	0	53	2	9	3	0.23632	0.271896	TMEM64;NECAB1
8	106842979	107462142	619163	2	0	131	6	23	10	0.194916	0.233609	ZFPM2
8	111236784	112660775	1423991	0	180649	186	7	33	9	0.183645	0.2381	-
8	116702592	117025989	323397	1	0	67	5	19	14	0.237657	0.213449	TRPS1
8	117224170	117532174	308004	0	0	55	3	8	2	0.2001	0.237959	-
8	122595227	122811756	216529	1	0	53	4	10	3	0.22715	0.281132	HAS2
8	123069221	123431433	362212	0	346410	76	1	12	5	0.193704	0.25236	-
8	126759180	127222724	463544	1	0	103	4	16	5	0.206883	0.242594
8	134925795	135175390	249595	0	199645	92	3	17	9	0.216577	0.225904	-
8	139005674	139165232	159558	0	46216	56	0	7	8	0.221952	0.239144	-
8	146171749	146263891	92142	2	0	22	0	5	2	0.238107	0.301875	ZNF252;C8orf33
9	306117	823829	517712	3	0	310	7	43	11	0.191456	0.27448	DOCK8;KANK1
9	1805727	2131358	325631	1	0	157	6	26	15	0.206864	0.254513	SMARCA2
9	3198516	3574544	376028	3	0	97	3	23	9	0.196929	0.218413	RFX3
9	9690448	10089328	398880	0	258081	181	8	38	13	0.2055	0.269564	-
9	11985297	12754609	769312	2	0	272	9	42	1	0.19354	0.282365	TYRP1
9	13844370	14235552	391182	2	0	183	0	22	1	0.175013	0.252658	C9orf146;NFIB
9	15117943	15283514	165571	2	0	71	0	12	3	0.17868	0.224324	TTC39B
9	16508030	16926413	418383	1	0	158	6	22	2	0.181004	0.277516	BNC2
9	17434478	17584027	149549	2	0	55	2	12	3	0.184589	0.250343	CNTLN;SH3GL2
9	22989426	23329718	340292	0	350384	98	9	16	1	0.195519	0.236533	-
9	23415710	23628687	212977	0	51415	51	3	8	4	0.199677	0.231675	-
9	23865325	24062206	196881	0	48990	37	2	12	6	0.245625	0.269839	-
9	24280018	24761432	481414	1	0	95	4	12	6	0.175262	0.224242	C9orf134
9	25830113	26561261	731148	1	0	211	6	38	9	0.204814	0.251861
9	75079800	75571355	491555	2	0	98	3	18	6	0.182793	0.212847
9	80796231	80909643	113412	0	247858	42	4	9	2	0.195778	0.257177	-
9	86917659	87306077	388418	0	45198	120	6	19	5	0.198725	0.27848	-
9	87474994	87705577	230583	1	0	22	0	5	3	0.212602	0.247619	AGTPBP1
9	89688030	90526856	838826	5	0	140	5	16	10	0.189774	0.278386	C9orf79;CCRK;SPIN1;NXNL2
9	98148499	99179004	1030505	14	0	98	8	15	15	0.201177	0.229836	SLC35D2;ZNF367;HABP4;CDC14B;C9orf21;ZNF510;ZNF782;FAM22G;HIATL2;CTSL2;ZNF322B;KIAA1529;MIRN1302-8
9	100976052	101120824	144772	3	0	33	4	8	7	0.23851	0.238484	ALG2;SEC61B
9	101783829	102204046	420217	4	0	49	0	10	1	0.195733	0.21533	ERP44;INVS;TEX10
9	116665028	116737653	72625	1	0	20	2	6	1	0.232051	0.286332	TNFSF8
9	121664578	121704566	39988	1	0	9	4	5	3	0.342594	0.167217
9	121900537	122153297	252760	1	0	51	9	21	8	0.217088	0.235692	MIRN147
9	123887436	123997598	110162	3	0	47	1	6	2	0.21587	0.295935	TTLL11;NDUFA8;MORN5
9	124442695	125094663	651968	17	0	70	12	20	26	0.271222	0.186985	OR1L1;OR1L3;OR1L4;OR1L6;OR5C1;OR1K1;PDCL;RC3H2;SNORD90;ZBTB6;ZBTB26;RABGAP1;GPR21;MIRN600;STRBP;C9orf56
9	126285233	126620826	335593	6	0	30	2	5	1	0.221696	0.242758	NR5A1;NR6A1;MIRN181A2;MIRN181B2;OLFML2A
9	128381345	129112066	730721	6	0	147	3	21	2	0.177639	0.263318	LMX1B;ZBTB43;ZBTB34;RALGPS1;ANGPTL2;GARNL3
9	132109861	132887603	777742	12	0	201	8	31	3	0.182177	0.279324	HMCN2;ASS1;FUBP3;PRDM12;EXOSC2;ABL1;QRFP;FIBCD1;LAMC3
9	139552139	140147761	595622	11	0	68	5	12	9	0.214619	0.227172	PNPLA7;MRPL41;WDR85;ZMYND19;ARRDC1;C9orf37;EHMT1;MIRN602;CACNA1B
10	2764367	2950318	185951	0	149422	62	2	15	3	0.216799	0.234852	-
10	10994241	11303520	309279	1	0	130	5	21	4	0.197154	0.262801	CUGBP2
10	15830638	16227021	396383	1	0	87	3	14	3	0.208175	0.280824	C10orf97
10	17319035	17526045	207010	3	0	78	3	17	4	0.200107	0.257504	VIM;ST8SIA6
10	19849680	20010964	161284	2	0	56	5	14	2	0.196054	0.224031	C10orf112
10	21303957	21354611	50654	1	0	28	2	7	4	0.222798	0.234795	NEBL
10	21520279	22858628	1338349	13	0	166	10	45	31	0.218595	0.186287	C10orf114;MIRN1915;C10orf140;MLLT10;DNAJC1;COMMD3;BMI1;SPAG6
10	24237525	24446617	209092	1	0	83	3	16	11	0.199218	0.221268	KIAA1217
10	25365943	25981966	616023	2	0	171	6	26	3	0.197577	0.258398	GPR158
10	28370648	28541124	170476	1	0	57	4	12	3	0.251099	0.26133	MPP7
10	30540273	30624379	84106	0	0	21	0	5	3	0.261395	0.26146	-
10	34335923	34493516	157593	1	0	37	2	4	1	0.20826	0.216534	PARD3
10	48251815	49523281	1271466	10	0	147	4	18	5	0.191614	0.247577	PTPN20B;FRMPD2L1;BMS1P5;FAM25B;FAM25C;FAM25G;FRMPD2;MAPK8;ARHGAP22
10	55061332	55332233	270901	1	0	109	2	10	3	0.2093	0.27642	PCDH15
10	55526027	55874298	348271	1	0	112	1	8	7	0.218171	0.242742	PCDH15
10	59252526	59489588	237062	0	136034	71	1	16	2	0.209566	0.189905	-
10	59991493	60180605	189112	1	0	32	2	8	3	0.208079	0.239739	BICC1
10	64505316	65016307	510991	5	0	55	7	11	10	0.240462	0.261779	NRBF2;JMJD1C;MIRN1296;REEP3
10	65440395	65897932	457537	0	385508	73	8	19	19	0.215439	0.138622	-
10	67894784	67927637	32853	1	0	12	3	3	2	0.286523	0.230164	CTNNA3
10	68605706	69530252	924546	8	0	130	3	25	3	0.191169	0.236167	CTNNA3;DNAJC12;SIRT1;HERC4
10	73545567	76042044	2496477	48	0	226	14	52	46	0.234058	0.24994	ASCC1;C10orf104;DDIT4;DNAJB12;CBARA1;CCDC109A;OIT3;PLA2G12B;P4HA1;NUDT13;ECD;FAM149B1;DNAJC9;MRPS16;TTC18;ANXA7;ZMYND17;PPP3CB;USP54;MYOZ1;SYNPO2L;AGAP10;AGAP9;AGAP5;CTGLF11P;SEC24C;FUT11;CHCHD1;KIAA0913;NDST2;CAMK2G;C10orf55;PLAU;VCL;AP3M1;ADK
10	87983053	88209469	226416	3	0	58	0	4	2	0.193619	0.28362	GRID1;MIRN346;WAPAL
10	90894140	90972062	77922	2	0	27	4	6	3	0.262939	0.264633	CH25H;LIPA
10	94804897	95180559	375662	5	0	136	8	17	17	0.238646	0.25212	EXOC6;CYP26C1;CYP26A1;MYOF
10	95528457	95686206	157749	2	0	28	2	8	4	0.237611	0.224116	LGI1;TMEM20
10	111045985	112117242	1071257	6	0	161	6	21	8	0.185142	0.245648	XPNPEP1;ADD3;MXI1;SMNDC1
10	113714187	113890242	176055	0	0	37	4	9	7	0.224672	0.230226	-
10	116626711	117680990	1054279	3	0	186	6	26	11	0.197481	0.21649	FAM160B1;TRUB1;ATRNL1
10	118104334	118277891	173557	2	0	48	4	20	22	0.276792	0.244747	C10orf96;PNLIPRP3
10	119690657	120006124	315467	3	0	42	2	8	2	0.238297	0.205192	RAB11FIP2;CASC2;C10orf84
10	122094877	122166301	71424	0	40155	21	1	7	5	0.258597	0.29917	-
10	134892204	135284294	392090	18	0	87	1	10	4	0.184844	0.225786	UTF1;VENTX;MIRN202;ADAM8;TUBGCP2;ZNF511;CALY;PRAP1;C10orf125;ECHS1;PAOX;MTG1;SPRN;CYP2E1;SYCE1
11	2279238	2430557	151319	8	0	37	0	8	1	0.21832	0.322131	C11orf21;TSPAN32;CD81;TSSC4;TRPM5;KCNQ1
11	15761953	16204781	442828	2	0	95	1	13	2	0.20996	0.258098	SOX6
11	19504649	19791608	286959	2	0	90	10	24	18	0.224855	0.250233	NAV2
11	20353776	20501781	148005	2	0	34	5	15	10	0.271759	0.289098	HTATIP2;PRMT3
11	22056886	22517749	460863	2	0	98	1	11	3	0.182585	0.265044	ANO5;SLC17A6
11	23633822	23973453	339631	0	460580	77	5	17	14	0.221445	0.214175	-
11	25422852	25660412	237560	0	362099	60	10	17	12	0.237672	0.17711	-
11	37101289	37146664	45375	0	463892	22	2	6	2	0.247973	0.254246	-
11	38146444	38659244	512800	0	579989	93	5	18	15	0.224766	0.246531	-
11	40194755	40313830	119075	1	0	34	1	9	1	0.202679	0.200001	LRRC4C
11	44334586	44449476	114890	0	46391	42	0	10	3	0.2041	0.224301	-
11	44660584	44799711	139127	0	38740	56	7	13	2	0.247826	0.261255	-
11	45030434	45333393	302959	3	0	87	3	11	3	0.204985	0.262402	PRDM11;SYT13
11	45417314	45480547	63233	0	146456	21	1	5	2	0.238147	0.171202	-
11	45511527	46078600	567073	8	0	120	6	13	3	0.196988	0.245439	CHST1;SLC35C1;CRY2;MAPK8IP1;PEX16;GYLTL1B;PHF21A
11	46230719	47233252	1002533	18	0	105	5	28	6	0.215185	0.238772	CREB3L1;DGKZ;MDK;AMBRA1;HARBI1;KIAA0652;ARHGAP1;ZNF408;F2;CKAP5;SNORD67;LRP4;C11orf49;ARFGAP2;PACSIN3;DDB2;ACP2;NR1H3
11	60302483	61771852	1469369	45	0	298	16	62	32	0.212668	0.244624	MS4A10;CCDC86;GPR44;ZP1;PRPF19;TMEM109;TMEM132A;SLC15A3;CD6;CD5;VPS37C;PGA3;PGA4;PGA5;VWCE;DDB1;DAK;CYBASC3;TMEM138;TMEM216;C11orf79;C11orf66;DAGLA;C11orf9;C11orf10;MIRN611;FEN1;FADS1;MIRN1908;FADS2;FADS3;RAB3IL1;BEST1;FTH1;FTHL16;INCENP;SCGB1D1;SCGB2A1;SCGB1D2
11	61976352	62158197	181845	8	0	25	1	4	4	0.223185	0.179468	AHNAK;EEF1G;TUT1;MTA2;EML3;ROM1;B3GAT3;GANAB
11	64010418	64378150	367732	10	0	52	2	11	1	0.213506	0.268618	SLC22A11;SLC22A12;NRXN2;RASGRP2;PYGM;SF1;MAP4K2;MEN1;CDC42BPG;EHD1
11	66599045	66980855	381810	16	0	40	10	19	18	0.279368	0.17721	FBXL11;ADRBK1;ANKRD13D;SSH3;POLD4;CLCF1;RAD9A;PPP1CA;TBC1D10C;ATPGD1;RPS6KB2;PTPRCAP;CORO1B;GPR152;CABP4
11	68927459	69222160	294701	3	0	95	3	8	1	0.208367	0.291953	CCND1;ORAOV1
11	77966722	78437963	471241	1	0	155	6	14	7	0.202284	0.265442	ODZ4
11	87993450	88081751	88301	1	0	34	3	8	1	0.208609	0.213624	GRM5
11	94052531	94321638	269107	1	0	50	0	7	4	0.192202	0.253085	AMOTL1
11	105475344	105781745	306401	0	0	47	2	3	1	0.193024	0.269903	-
11	108465204	109308625	843421	2	0	128	1	26	4	0.19499	0.238116	C11orf87
11	110909894	111139466	229572	5	0	28	9	14	11	0.254097	0.17285	C11orf88;LAYN;SIK2;PPP2R1B
11	115349676	115527658	177982	0	469354	49	1	11	3	0.203452	0.202839	-
11	118897864	118933369	35505	0	80649	13	4	7	4	0.315913	0.209347	-
11	119575980	119678016	102036	2	0	33	7	12	10	0.290594	0.250647	OAF;POU2F3
11	129326028	129565428	239400	4	0	50	2	12	3	0.217669	0.232235	PRDM10;APLP2;ST14
11	130011211	130149508	138297	1	0	37	3	13	3	0.241675	0.183753	C11orf44
11	132762982	132911999	149017	1	0	53	2	11	4	0.218317	0.240739	OPCML
11	133896153	134081427	185274	0	29250	80	0	12	3	0.202453	0.273272	-
12	955044	1453836	498792	1	0	90	3	14	3	0.194286	0.203599	ERC1
12	2951881	3039755	87874	1	0	40	3	14	9	0.250069	0.224716	TEAD4
12	10099038	10400651	301613	8	0	101	3	17	7	0.206797	0.257792	CLEC9A;CLEC1A;CLEC7A;OLR1;C12orf59;GABARAPL1;GABARAPL3;KLRD1
12	11573317	11646979	73662	1	0	21	3	7	2	0.22201	0.215839
12	14426818	14776525	349707	4	0	56	4	14	2	0.184142	0.191749	ATF7IP;PLBD1;GUCY2C
12	15634711	16113536	478825	5	0	71	11	25	27	0.244365	0.183324	PTPRO;EPS8;STRAP;DERA
12	20877170	21065185	188015	2	0	30	4	9	3	0.23485	0.258424	SLCO1B3
12	22002520	22127856	125336	1	0	26	2	3	1	0.215806	0.28821	CMAS
12	23095462	23528619	433157	0	47880	72	3	15	5	0.196966	0.213078	-
12	32991945	33310843	318898	0	50898	78	0	15	1	0.192664	0.298965	-
12	34078413	37519306	3440893	7	0	142	6	35	22	0.216725	0.240041	ALG10B;CPNE8
12	42508989	43209602	700613	2	0	116	4	23	4	0.189397	0.154962	TMEM117;NELL2
12	47872757	48523905	651148	16	0	65	5	20	15	0.232794	0.212564	TUBA1C;PRPH;TROAP;C1QL4;DNAJC22;SPATS2;KCNH3;MCRS1;FAM186B;PRPF40B;FMNL3;TMBIM6;KIAA1602;BCDIN3D
12	49056558	49234599	178041	2	0	19	0	7	3	0.255639	0.271697	LARP4;DIP2B
12	50635355	50821656	186301	5	0	44	3	16	15	0.251498	0.258213	ACVR1B;GRASP;NR4A1;C12orf44
12	51639775	52625320	985545	28	0	176	6	23	10	0.184513	0.249702	EIF4B;TENC1;SPRYD3;IGFBP6;SOAT2;CSAD;ZNF740;ITGB7;RARG;MFSD5;ESPL1;PFDN5;C12orf10;AAAS;SP7;SP1;AMHR2;PRR13;PCBP2;MAP3K12;TARBP2;NPFF;ATF7;ATP5G2;CALCOCO1;HOXC13
12	54345236	55067712	722476	41	0	71	13	24	13	0.22054	0.186552	METTL7B;ITGA7;BLOC1S1;RDH5;CD63;GDF11;ORMDL2;DNAJC14;MMP19;WIBG;DGKA;SILV;CDK2;RAB5B;SUOX;IKZF4;RPS26;RPS26P53;RPS26P50;RPS26P25;RPS26P35;RPS26P38;RPS26P20;RPS26P54;RPS26P39;ERBB3;PA2G4P4;PA2G4;ZC3H10;FAM62A;MYL6B;MYL6;SMARCC2;RNF41;OBFC2B;SLC39A5;ANKRD52;COQ10A;CS;CNPY2;PAN2;IL23A;STAT2;APOF
12	55902328	56786931	884603	36	0	107	4	18	4	0.206602	0.276705	NXPH4;SHMT2;NDUFA4L2;STAC3;R3HDM2;INHBC;INHBE;GLI1;ARHGAP9;MARS;DDIT3;MIRN616;MBD6;DCTN2;KIF5A;PIP4K2C;DTX3;SLC26A10;B4GALNT1;OS9;AGAP2;TSPAN31;CDK4;MARCH9;CYP27B1;METTL1;FAM119B;TSFM;AVIL;CTDSP2;MIRN26A2;XRCC6BP1
12	63389532	63627320	237788	3	0	45	3	6	1	0.178623	0.229007	GNS;TBC1D30
12	64205741	64671153	465412	4	0	97	2	12	2	0.197757	0.235118	RPSAP52;HMGA2
12	65781353	66054842	273489	1	0	69	6	17	9	0.20492	0.185365	CAND1
12	69812860	70099148	286288	1	0	68	5	11	6	0.204487	0.261658	TSPAN8
12	74625488	75221286	595798	5	0	110	6	18	2	0.187889	0.228486	PHLDA1;NAP1L1
12	78300232	79636434	1336202	11	0	212	4	22	6	0.183814	0.241249	SYT1;MIRN1252;PAWR;PPP1R12A;C12orf64;PTPRQ;MYF6;MYF5
12	81657335	81937187	279852	2	0	80	5	14	7	0.196769	0.187429	TMTC2
12	83766755	83887606	120851	2	0	20	0	7	2	0.246676	0.216273	SLC6A15
12	84147479	84641205	493726	2	0	66	4	12	3	0.190812	0.221412	LRRIQ1;ALX1
12	86812083	87939488	1127405	7	0	140	14	31	9	0.193097	0.16399	C12orf50;C12orf29;CEP290;TMTC3;KITLG
12	91609585	91933975	324390	4	0	60	2	12	2	0.206638	0.222194	C12orf74;PLEKHG7;EEA1
12	98815353	99472647	657294	11	0	112	0	22	2	0.195678	0.193109	ANKS1B;UHRF1BP1L;GOLGA2L1;ACTR6;DEPDC4;SCYL2;SLC17A8;NR1H4
12	108920534	109655410	734876	18	0	44	0	9	3	0.211652	0.194861	ANKRD13A;IFT81;ATP2A2;ANAPC7;ARPC3;GPN3;C12orf24;VPS29;RAD9B;PPTC7;TCTN1;HVCN1;PPP1CC
12	109910855	111590518	1679663	20	0	162	21	38	42	0.250779	0.244325	CUX2;FAM109A;SH2B3;ATXN2;BRAP;ACAD10;ALDH2;MAPKAPK5;TMEM116;ERP29;C12orf30;TRAFD1;C12orf51;RPL6;RPL6P27;RPL6P10;RPL6P19;PTPN11
12	122140791	122897276	756485	19	0	80	4	11	7	0.221103	0.217261	PITPNM2;MPHOSPH9;C12orf65;CDK2AP1;SBNO1;SETD8;RILPL2;RILPL1;TMED2;DDX55;EIF2B1;GTF2H3;TCTN2;ATP6V0A2;DNAH10
12	126775226	127067852	292626	0	105281	94	2	14	5	0.199587	0.289206	-
12	127380292	127648542	268250	0	18118	90	2	20	2	0.189013	0.279734	-
13	32281103	32372126	91023	0	30946	21	6	11	3	0.272857	0.0988329	-
13	32769630	33151500	381870	0	11738	100	8	24	13	0.193937	0.233302	-
13	33738523	34004976	266453	0	165548	85	5	17	2	0.218576	0.223709	-
13	36396469	36600751	204282	5	0	33	3	6	1	0.207646	0.223514	ALG5;EXOSC8;FAM48A;CSNK1A1L
13	37778806	37876774	97968	2	0	21	10	12	7	0.325593	0.100419	UFM1
13	47716486	48056818	340332	4	0	48	6	12	2	0.213957	0.165395	ITM2B;RB1;P2RY5;RCBTB2
13	70881342	71443207	561865	1	0	108	11	35	8	0.22998	0.247773	DACH1
13	88586637	88834168	247531	0	453257	30	6	10	2	0.253664	0.246225	-
13	93026747	93156195	129448	1	0	42	1	8	1	0.224886	0.259165	GPC6
13	104154339	104188531	34192	0	727834	12	5	8	2	0.311886	0.164975	-
13	106237792	106290130	52338	0	23810	14	3	6	1	0.231406	0.163423	-
14	20693130	21058741	365611	11	0	86	4	7	3	0.183781	0.259099	OR5AU1;HNRNPC;RPGRIP1;SUPT16H;SUPT16HP;CHD8;SNORD9;SNORD8;RAB2B;TOX4;METTL3
14	22895553	23199591	304038	14	0	84	3	14	2	0.177944	0.24973	EFS;IL25;CMTM5;MYH6;MIRN208A;MYH7;MIRN208B;NGDN;ZFHX2;ZNF409;THTPA;AP1G2;JPH4;DHRS2
14	23256999	23482613	225614	4	0	75	3	9	2	0.178211	0.262821	C14orf165;C14orf167
14	31628653	32339540	710887	5	0	233	4	23	1	0.167427	0.268373	ARHGAP5;RNU6-1;RNU6-1;AKAP6
14	33247378	33301471	54093	1	0	36	1	3	1	0.197594	0.280619	NPAS3
14	35856977	36026549	169572	2	0	42	3	6	3	0.193073	0.215195	MBIP
14	36425923	36715327	289404	1	0	84	2	16	2	0.184109	0.234468	SLC25A21
14	40593212	41384995	791783	2	0	151	1	12	3	0.171552	0.271237	LRFN5
14	42262059	42393957	131898	0	422244	38	4	14	9	0.236369	0.219231	-
14	44271103	45149444	878341	11	0	78	2	20	20	0.204566	0.195434	C14orf28;KLHL28;FAM179B;PRPF39;FKBP3;FANCM;C14orf106
14	45389624	46033883	644259	0	156162	122	3	20	26	0.201611	0.258258	-
14	46337402	46524652	187250	1	0	36	1	8	6	0.234898	0.268401	MDGA2
14	47575566	47920780	345214	1	0	81	6	20	13	0.201643	0.257438
14	48161919	49494189	1332270	17	0	242	12	36	17	0.185157	0.272937	RPS29;RPS29P17;RPS29P16;RPS29P11;RPS29P9;RN7SL1;PPIL5;RPL36AL;MGAT2;C14orf104;POLE2;KLHDC1;KLHDC2;SDCCAG1;RN7SL2;ARF6
14	56315770	57029798	714028	8	0	163	16	34	27	0.200855	0.232283	OTX2;EXOC5;MUDENG;NAT12;C14orf105
14	62752331	63305310	552979	11	0	110	7	18	12	0.195212	0.231258	RHOJ;GPHB5;PPP2R5E;RPL31P5;WDR89;SGPP1
14	65674121	66956535	1282414	10	0	101	0	9	3	0.198515	0.290387	C14orf53;GPHN;FAM71D;MPP5;ATP6V1D;EIF2S1;PLEK2
14	67307877	67835412	527535	3	0	66	0	17	13	0.20491	0.197816	ZFYVE26;RAD51L1
14	68415400	68863229	447829	5	0	129	2	21	9	0.211441	0.24393	ACTN1;WDR22;EXD2;GALNTL1
14	78313798	78711622	397824	1	0	73	2	8	6	0.196008	0.218192	NRXN3
14	83511376	83800339	288963	0	386038	71	2	8	6	0.18678	0.237355	-
14	85246661	85527394	280733	0	82639	72	3	13	6	0.178107	0.268558	-
14	89028552	89165199	136647	1	0	54	1	15	21	0.228128	0.289275
14	89388283	89593579	205296	2	0	34	1	5	5	0.218466	0.1958	C14orf143;TDP1
14	91670538	91787851	117313	1	0	30	1	7	2	0.213102	0.28057	CPSF2
14	91839955	91921746	81791	1	0	28	2	6	1	0.186698	0.213886	SLC24A4
14	93423986	93923618	499632	13	0	175	1	12	2	0.179509	0.289404	FAM181A;ASB2;C14orf48;OTUB2;DDX24;IFI27L1;IFI27;IFI27L2;PPP4R4;SERPINA10;SERPINA6;SERPINA2;SERPINA1
14	94967794	94998088	30294	1	0	26	1	5	2	0.231216	0.311332	C14orf49
14	99492595	100238983	746388	12	0	112	4	20	10	0.196511	0.269955	EVL;MIRN342;DEGS2;YY1;SLC25A29;MIRN345;C14orf68;WARS;WDR25;BEGAIN;C14orf70
14	103888237	105246248	1358011	31	0	149	12	37	28	0.219409	0.310752	C14orf180;TMEM179;INF2;ADSSL1;SIVA1;AKT1;KIAA0284;PLD4;AHNAK2;C14orf79;CDCA4;GPR132;JAG2;NUDT14;BRF1;BTBD6;PACS2;MTA1;CRIP2;CRIP1;C14orf80;TMEM121;IGHA2;IGHE;IGHG4;IGHG2;IGHA1
15	22796595	23263677	467082	76	0	71	7	15	9	0.225784	0.197329	SNORD116-1;SNORD116-2;SNORD116-3;SNORD116-4;SNORD116-5;SNORD116-6;SNORD116-5;SNORD116-7;SNORD116-8;SNORD116-3;SNORD116-9;SNORD116-10;SNORD116-11;SNORD116-12;SNORD116-13;SNORD116-14;SNORD116-15;SNORD116-16;SNORD116-17;SNORD116-19;SNORD116-18;SNORD116-19;SNORD116-20;SNORD116-21;SNORD116-22;SNORD116-23;SNORD116-24;SNORD116-26;SNORD116-29;SNORD115-1;SNORD115-2;SNORD115-3;SNORD115-4;SNORD115-5;SNORD11…
15	25791843	27200388	1408545	14	0	142	12	28	33	0.239473	0.255219	OCA2;HERC2;GOLGA8F;GOLGA8G;HERC2P2;APBA2
15	40231902	42098083	1866181	50	0	185	2	27	6	0.195731	0.227182	PLA2G4F;VPS39;MIRN627;TMEM87A;GANC;CAPN3;ZFP106;SNAP23;LRRC57;CEP27;STARD9;STARD9;CDAN1;TTBK2;UBR1;TMEM62;CCNDBP1;EPB42;TGM5;TGM7;LCMT2;ADAL;ZSCAN29;TUBGCP4;TP53BP1;MAP1A;HISPPD2A;CKMT1B;STRC;STRCP;CATSPER2;CKMT1A;CATSPER2P1;PDIA3;ELL3;SERF2;MIRN1282;SERINC4;MFAP1;WDR76;FRMD5
15	42886577	43679965	793388	20	0	94	10	30	26	0.273621	0.228717	C15orf43;SORD;DUOX2;DUOXA2;DUOXA1;DUOX1;SHF;SLC28A2;GATM;SPATA5L1;C15orf48;MIRN147B;SLC30A4;C15orf21;PLDN
15	43983655	44057855	74200	0	212885	24	6	10	10	0.317083	0.210498	-
15	45944278	46863211	918933	7	0	178	9	25	20	0.226464	0.256257	SLC24A5;MYEF2;SLC12A1;DUT;FBN1;CEP152
15	60722582	60814229	91647	1	0	26	0	10	6	0.264927	0.181843	TLN2
15	61477597	63420106	1942509	37	0	273	7	45	25	0.238545	0.244834	USP3;FBXL22;HERC1;MIRN422A;DAPK2;FAM96A;SNX1;SNX22;PPIB;CSNK1G1;KIAA0101;TRIP4;ZNF609;OAZ2;RBPMS2;MIRN1272;PIF1;PLEKHO2;ANKDD1A;SPG21;MTFMT;RASL12;PDCD7;CLPX;CILP;PARP16;RNU5A;RNU5B-1;IGDCC3
15	70389763	70672929	283166	5	0	37	13	22	20	0.332139	0.160534	BRUNOL6;HEXA;TMEM202;ARIH1;MIRN630
15	79632208	79874376	242168	1	0	42	2	7	5	0.246563	0.292353
15	88262133	88401054	138921	1	0	26	6	10	7	0.321507	0.26456	ZNF710
15	89513441	89665823	152382	1	0	70	2	16	10	0.224202	0.227652	SV2B
15	99189708	99239197	49489	1	0	16	3	4	3	0.243522	0.23835	ALDH1A3
16	451764	738491	286727	20	0	39	5	8	4	0.245	0.290939	RAB11FIP3;SOLH;C16orf11;PIGQ;RAB40C;WFIKKN1;C16orf13;C16orf14;WDR90;RHOT2;RHBDL1;STUB1;JMJD8;WDR24;FBXL16;METRN;FAM173A;CCDC78;HAGHL;NARFL
16	2025296	2190235	164939	10	0	19	4	10	2	0.255622	0.179006	SLC9A3R2;NTHL1;TSC2;PKD1;MIRN1225;RAB26;SNORD60;TRAF7;CASKIN1
16	2323269	2772458	449189	20	0	45	5	9	2	0.222543	0.214178	ABCA3;CCNF;C16orf59;NTN3;TBC1D24;ATP6V0C;AMDHD2;CEMP1;PDPK1;KCTD5;PRSS27;SRRM2;TCEB2
16	4207606	4729476	521870	16	0	78	2	14	1	0.198007	0.247659	SRL;TFAP4;GLIS2;CORO7;VASN;DNAJA3;NMRAL1;HMOX2;C16orf5;FAM100A;MGRN1;NUDT16L1;ANKS3;C16orf71
16	5303962	5335093	31131	0	50589	12	2	5	2	0.318669	0.184361	-
16	6694529	6720571	26042	0	143330	33	7	10	3	0.259002	0.235271	-
16	30316266	45529797	15213531	92	0	210	12	38	16	0.20619	0.20884	ZNF785;ZNF688;ZNF48;ZNF771;DCTPP1;SEPHS2;ITGAL;ZNF768;ZNF747;ZNF764;ZNF689;PRR14;FBRS;SRCAP;SNORA30;PHKG2;RNF40;ZNF629;BCL7C;CTF1;FBXL19;ORAI3;SETD1A;HSD3B7;STX1B;STX4;ZNF668;ZNF646;VKORC1;BCKDK;MYST1;PRSS8;PRSS36;TRIM72;FUS;PYCARD;PYDC1;ITGAM;ITGAX;ITGAD;COX6A2;ZNF843;ARMC5;TGFB1I1;SLC5A2;C16orf58;ERAF;ZNF720P1;C16orf67;ZNF720;ZNF267;TP53TG3;TP53TG3;IGHV2OR16-5;SLC6A10P;TP53TG3;TP53TG3;SHCBP1;VP…
16	46498606	47435133	936527	7	0	106	11	31	21	0.24469	0.21539	ABCC12;ABCC11;LONP2;SIAH1;N4BP1
16	49085983	49206687	120704	2	0	19	1	9	2	0.261999	0.182757	NKD1
16	59724757	60006912	282155	0	237954	23	3	12	1	0.226052	0.110253	-
16	65323086	66570973	1247887	59	0	90	12	23	17	0.230549	0.150254	DYNC1LI2;CCDC79;NAE1;CA7;CDH16;RRAD;FAM96B;CES2;CES3;CES8;CBFB;C16orf70;TRADD;FBXL8;HSF4;NOL3;EXOC3L;KIAA0895L;E2F4;ELMO3;MIRN328;LRRC29;TMEM208;FHOD1;SLC9A5;PLEKHG4;KCTD19;LRRC36;TPPP3;ZDHHC1;HSD11B2;ATP6V0D1;AGRP;FAM65A;CTCF;RLTPR;ACD;PARD6A;C16orf48;C16orf86;GFOD2;RANBP10;TSNAXIP1;CENPT;THAP11;NUTF2;EDC4;NRN1L;PSKH1;CTRL;PSMB10;LCAT;SLC12A4;DPEP3
16	70815782	71459211	643429	3	0	60	7	16	5	0.21147	0.208632	ZFHX3
16	74086012	74357529	271517	8	0	37	10	13	6	0.259974	0.249595	CHST6;CHST5;GABARAPL2;ADAT1;KARS;TERF2IP
16	80562333	80839519	277186	3	0	111	7	18	10	0.202322	0.251624	SDR42E1;HSD17B2;MPHOSPH6
16	82557318	82613400	56082	3	0	35	3	13	7	0.248735	0.225522	OSGIN1;NECAB2;SLC38A8
16	85929253	86065109	135856	4	0	31	3	7	4	0.241583	0.28925	FBXO31;MAP1LC3B;ZCCHC14
16	88171502	88677424	505922	23	0	78	5	18	6	0.237343	0.28763	CPNE7;DPEP1;CHMP1A;C16orf55;CDK10;SPATA2L;C16orf7;ZNF276;FANCA;SPIRE2;TCF25;TUBB3;MC1R;DEF8;AFG3L1;AFG3L1;DBNDD1;GAS8;C16orf3;PRDM7
17	10847741	11110446	262705	3	0	84	3	20	4	0.190721	0.200715
17	26192446	26766854	574408	11	0	42	5	8	6	0.243645	0.252529	ATAD5;C17orf42;ADAP2;RNF135;NF1;OMG;EVI2B;EVI2A;RAB11FIP4
17	32383961	32711900	327939	2	0	48	1	11	4	0.214583	0.228117	AATF;ACACA
17	33246398	34090752	844354	14	0	65	5	13	4	0.222624	0.273952	TBC1D3;TBC1D3E;TBC1D3D;TBC1D3B;MRPL45;GPR179;SOCS7;ARHGAP23;C17orf96
17	36973917	37018571	44654	2	0	11	0	6	2	0.289581	0.258909	KRT9;KRT14
17	38183621	38405270	221649	16	0	24	2	8	3	0.226149	0.20297	VPS25;WNK4;CCDC56;CNTD1;BECN1;PSME3;AOC2;AOC3;G6PC;AARSD1;RUNDC1;RPL27
17	39246999	39769008	522009	23	0	75	2	15	6	0.219734	0.249475	MPP3;CD300LG;MPP2;PPY;PYY;NAGS;TMEM101;LSM12;G6PC3;HDAC5;C17orf53;ASB16;C17orf65;TMUB2;ATXN7L3;UBTF;SLC4A1;RUNDC3A;SLC25A39
17	44186025	44325836	139811	5	0	31	0	8	5	0.220915	0.266353	TTLL6;CALCOCO2;ATP5G1
17	50877431	51208045	330614	3	0	108	1	19	11	0.204368	0.257393	TMEM100;PCTP
17	51337353	51943899	606546	1	0	154	6	25	2	0.18905	0.257727	ANKFN1
17	55542697	56814947	1272250	15	0	137	17	54	47	0.243795	0.187425	CA4;USP32;SCARNA20;C17orf64;APPBP2;PPM1D;BCAS3
17	57049701	57597132	547431	7	0	67	1	10	3	0.189765	0.236629	BRIP1;INTS2;MED13
17	58302496	59123189	820693	9	0	98	7	17	4	0.211561	0.22989	MIRN633;TANC2;CYB561;ACE;KCNH6;WDR68;CCDC44;MAP3K3
17	59808196	60905869	1097673	15	0	196	17	43	21	0.213737	0.221652	C17orf60;POLG2;DDX5;CCDC45;SMURF2;PLEKHM1P;LRRC37A3;GNA13;RGS9
17	64436150	64696063	259913	4	0	48	6	10	2	0.225477	0.292022	ABCA8;ABCA9;ABCA6;ABCA10
17	70462522	71097954	635432	25	0	89	3	21	9	0.216342	0.278396	C17orf28;CDR2L;ICT1;ATP5H;KCTD2;SLC16A5;ARMC7;NT5C;HN1;NUP85;GGA3;MRPS7;MIF4GD;SLC25A19;GRB2;KIAA0195;CASKIN2;TSEN54;LLGL2
17	72245918	72417191	171273	3	0	48	3	8	4	0.231038	0.293472	MFSD11;MGAT5B
17	72877835	73025008	147173	2	0	41	1	4	2	0.21689	0.251758	2009-09-01
18	15045092	17487430	2442338	10	0	60	3	18	9	0.220781	0.221761	ROCK1;KIAA1772;ESCO1;SNRPD1;ABHD3
18	28596785	29231254	634469	2	0	69	8	12	5	0.199338	0.178404	KLHL14;C18orf34
18	33856384	33998040	141656	0	456443	36	2	12	1	0.231997	0.269582	-
18	52746016	52831716	85700	2	0	20	4	7	3	0.274806	0.240499	WDR7
18	61620983	61727818	106835	1	0	34	3	6	1	0.21236	0.16722	CDH7
18	64768825	64998153	229328	1	0	92	1	24	14	0.223485	0.19595	CCDC102B
18	65746618	66022492	275874	2	0	34	8	11	5	0.255417	0.130375	CD226;RTTN
18	71553764	71597315	43551	0	285118	15	3	9	4	0.300183	0.101681	-
19	3383252	3542591	159339	9	0	27	2	6	2	0.266323	0.27259	NFIC;DOHH;RAX2;FZR1;C19orf28;C19orf71;HMG20B;GIPC3
19	3927321	4133940	206619	8	0	39	4	8	3	0.222921	0.241962	EEF2;SNORD37;PIAS4;ZBTB7A;MAP2K2;CREB3L3;SIRT6
19	9584423	9789045	204622	4	0	18	3	3	1	0.238913	0.185679	ZNF561;ZNF812;ZNF562;ZNF846;FBXL12
19	11858610	12087774	229164	11	0	28	6	13	5	0.27933	0.163591	ZNF69;ZNF700;ZNF763;ZNF433;ZNF788
19	12512854	13143236	630382	38	0	67	2	2	1	0.197416	0.270551	ZNF564;ZNF490;ZNF791;MAN2B1;C19orf56;DHPS;FBXW9;TNPO2;SNORD41;C19orf43;ASNA1;BEST2;HOOK2;JUNB;PRDX2;RNASEH2A;RTBDN;MAST1;DNASE2;KLF1;GCDH;SYCE2;FARSA;CALR;RAD23A;GADD45GIP1;DAND5;NFIX;LYL1;TRMT1;NACC1;STX10;IER2
19	16622077	16798194	176117	4	0	23	3	6	2	0.254587	0.214819	C19orf42;TMEM38A;NWD1
19	44396010	44541943	145933	6	0	28	7	7	5	0.245215	0.187839	IL28B;IL28A;IL29;LRFN1;GMFG;SAMD4B
19	45141888	45377854	235966	4	0	21	0	3	1	0.241994	0.227669	PSMC4;ZNF546;ZNF780B;ZNF780A
19	59049576	59076917	27341	1	0	4	2	2	1	0.407247	0.171175	MYADM
19	61301183	61369112	67929	4	0	9	3	4	2	0.3281	0.292181	ZNF787;ZNF444
20	1870237	2094581	224344	2	0	98	5	23	15	0.257831	0.249709	PDYN;STK35
20	2200739	2256431	55692	1	0	22	2	5	1	0.226833	0.199612	TGM3
20	19156970	19385540	228570	3	0	74	4	13	2	0.200658	0.269492	SLC24A3
20	21558103	22542959	984856	3	0	209	7	28	7	0.185615	0.266105	PAX1;FOXA2
20	23845919	24000858	154939	2	0	38	3	11	5	0.228544	0.204599	GGTLC1
20	24416152	25819802	1403650	15	0	248	3	21	2	0.182845	0.242818	C20orf39;CST7;C20orf3;ACSS1;VSX1;ENTPD6;PYGB;ABHD12;GINS1;NANP;ZNF337;FAM182B
20	29469092	29862172	393080	10	0	44	10	16	17	0.272277	0.208051	DEFB123;DEFB124;REM1;HM13;ID1;COX4I2;BCL2L1;TPX2
20	29990726	31049207	1058481	20	0	168	6	31	13	0.208834	0.236547	TTLL9;PDRG1;XKR7;C20orf160;HCK;TM9SF4;PLAGL2;POFUT1;MIRN1825;KIF3B;ASXL1;C20orf112;COMMD7;DNMT3B;MAPRE1;EFCAB8;SPAG4L
20	31176251	31719948	543697	13	0	89	9	23	11	0.204581	0.218684	C20orf70;C20orf71;PLUNC;C20orf114;CDK5RAP1;SNTA1;CBFA2T2;NECAB3;C20orf144;C20orf134
20	33973092	35518197	1545105	23	0	175	8	31	7	0.186436	0.245203	PHF20;SCAND1;C20orf152;EPB41L1;C20orf4;DLGAP4;MYL9;TGIF2;SLA2;C20orf24;NDRG3;DSN1;C20orf117;C20orf118;SAMHD1;RBL1;C20orf132;RPN2;GHRH;MANBAL;SRC
20	36551894	36712361	160467	3	0	29	4	11	3	0.229854	0.211741	KIAA1219;ADIG;C20orf95
20	41264713	41361148	96435	1	0	29	3	6	2	0.231405	0.219345
20	52413506	52853093	439587	1	0	127	8	32	35	0.215165	0.201507	DOK5
20	53025814	53242411	216597	0	324717	50	5	16	8	0.226762	0.196109	-
20	53740393	53843025	102632	0	162879	35	2	9	7	0.211001	0.211982	-
20	54299566	54412579	113013	3	0	45	2	8	3	0.221762	0.238194	C20orf108;AURKA;AURKAPS1;CSTF1
20	55239747	55432677	192930	5	0	45	4	12	5	0.21706	0.222134	BMP7;SPO11;RAE1;RBM38
20	56091778	56228796	137018	2	0	42	1	8	2	0.21366	0.24115	C20orf85;ANKRD60
20	57794816	58019405	224589	5	0	41	2	8	2	0.195128	0.198748	PHACTR3;SYCP2;C20orf177;PPP1R3D;CDH26
20	58274274	58401808	127534	2	0	55	1	8	3	0.203638	0.201261	MIRN646
20	59900667	60113206	212539	3	0	49	0	6	1	0.212211	0.291874	CDH4;MIRN1257;TAF4
20	61608092	62021111	413019	18	0	71	5	18	13	0.233623	0.25289	C20orf149;PTK6;SRMS;C20orf195;GMEB2;STMN3;TNFRSF6B;RTEL1;ARFRP1;ZGPAT;LIME1;SLC2A4RG;ZBTB46;TPD52L2;C20orf135;DNAJC5
21	15583041	16147900	564859	3	0	130	5	27	4	0.176924	0.230352	USP25
21	16266845	16640836	373991	3	0	104	14	33	18	0.221169	0.204446	C21orf34;C21orf34
21	16752552	16923945	171393	5	0	39	12	23	23	0.304463	0.0895338	C21orf34;C21orf34;MIRN99A;MIRNLET7C;MIRN125B2
21	18019760	18047951	28191	0	35205	5	4	4	2	0.425766	0.124382	-
21	18337644	18416965	79321	1	0	35	1	4	2	0.247212	0.257336	CHODL
21	22950552	23067922	117370	0	451030	16	2	6	1	0.232891	0.147101	-
21	24175210	24293673	118463	0	448737	32	6	13	5	0.227105	0.198094	-
21	25497353	25925981	428628	4	0	80	1	13	3	0.193897	0.24634	C21orf42;MIRN155;MIRHG2;MRPL39
21	29516616	29803056	286440	2	0	42	1	11	2	0.197554	0.228326	BACH1
21	31011480	31519717	508237	6	0	121	8	32	22	0.216127	0.2576	KRTAP21-2;KRTAP21-1;KRTAP8-1;KRTAP11-1;KRTAP19-8;TIAM1
21	41495946	41537876	41930	1	0	22	2	10	4	0.252589	0.224188	BACE2
22	19754414	19788805	34391	1	0	30	0	7	3	0.239272	0.232598
22	21618277	21781237	162960	2	0	31	0	10	4	0.237184	0.239995	RTDR1;GNAZ
22	24178811	24441019	262208	3	0	58	3	14	11	0.223518	0.250441	CRYBB2P1;ADRBK2
22	31323137	31457994	134857	1	0	70	3	14	4	0.220923	0.258784	SYN3
22	32001122	32162149	161027	1	0	70	4	13	6	0.204789	0.203038	LARGE
22	34439361	35270410	831049	13	0	217	10	28	11	0.19584	0.245087	APOL5;RBM9;RPL41;APOL3;APOL4;APOL2;APOL1;MYH9;TXN2;FOXRED2;EIF3D
22	37995147	38428791	433644	11	0	112	1	16	25	0.229268	0.259463	RPL3;SNORD83B;SNORD83A;SNORD43;SYNGR1;MAP3K7IP1;MGAT3;SMCR7L;ATF4;ATF4C;RPS19BP1;CACNA1I
22	38698175	40697784	1999609	45	0	262	17	68	115	0.241872	0.245067	GRAP2;FAM83F;TNRC6B;ADSL;SGSM3;MKL1;MCHR1;SLC25A17;ST13;XPNPEP3;DNAJB7;RBX1;MIRN1281;EP300;L3MBTL2;CHADL;RANGAP1;ZC3H7B;TEF;TOB2;PHF5A;ACO2;POLR3H;CSDC2;PMM1;PPPDE2;XRCC6;NHP2L1;MEI1;CCDC134;SREBF2;MIRN33A;TNFRSF13C;CENPM
22	41523873	41828059	304186	3	0	64	3	10	8	0.203989	0.274017	ARFGAP3;PACSIN2;TTLL1
22	44638544	45210630	572086	12	0	107	15	32	37	0.233136	0.176118	WNT7B;C22orf26;MIRNLET7A3;MIRNLET7B;PPARA;C22orf40;PKDREJ;TTC38;GTSE1;TRMU;CELSR1
22	45945408	45974624	29216	1	0	15	2	7	2	0.27492	0.202242	TBC1D22A
X	6399079	6504231	105152	1	0	17	3	7	3	0.358416	0.171248	VCX3A
X	9965258	10047488	82230	2	0	21	2	8	1	0.332994	0.224817	WWC3
X	19024973	21638885	2613912	17	0	249	7	56	27	0.246526	0.162995	GPR64;PDHA1;MAP3K15;SH3KBP1;CXorf23;MAP7D2;EIF1AX;SCARNA9L;RPS6KA3;CNKSR2;KLHL34;SMPX
X	48659884	50125385	1465501	51	0	69	10	17	10	0.287163	0.185328	PIM2;OTUD5;KCND1;GRIPAP1;TFE3;CCDC120;PRAF2;WDR45;GPKOW;MAGIX;PLP2;PRICKLE3;SYP;CACNA1F;CCDC22;FOXP3;PPP1R3F;GAGE13;GAGE10;GAGE12J;GAGE2E;GAGE2C;GAGE3;GAGE4;GAGE5;GAGE6;GAGE7;GAGE12I;GAGE2D;GAGE8;GAGE2B;GAGE12B;GAGE12C;GAGE12D;GAGE12B;GAGE12E;GAGE12F;GAGE3;GAGE4;GAGE5;GAGE6;GAGE7;GAGE12G;GAGE3;GAGE4;GAGE5;GAGE6;GAGE7;GAGE12H;GAGE2A;GAGE1;GAGE3;GAGE4;GAGE5;GAGE6;PAGE1;PAGE4;USP27X;CLCN5;MIRN532;MI…
X	50406863	50929586	522723	3	0	52	10	13	13	0.298992	0.13653	SHROOM4;BMP15
X	53704073	54687904	983831	9	0	66	7	13	7	0.258719	0.22992	HUWE1;PHF8;FAM120C;WNK3;TSR2;FGD1;GNL3L
X	55950843	67005789	11054946	27	0	322	76	131	126	0.323106	0.141936	KLF8;UBQLN2;SPIN3;SPIN2B;SPIN2A;FAAH2;ZXDB;ZXDA;SPIN4;ARHGEF9;MIRN1468;FAM123B;ASB12;MTMR8;ZC4H2;ZC3H12B;LAS1L;MSN;MIRN223;VSIG4;HEPH;EDA2R;AR
X	67325231	67849616	524385	5	0	43	3	17	11	0.335995	0.196588	OPHN1;YIPF6;STARD8
X	71545637	76147079	4601442	41	0	230	19	61	29	0.311778	0.201985	HDAC8;PHKA1P1;PHKA1;DMRTC1;DMRTC1B;CXorf50;CXorf50B;PABPC1L2B;PABPC1L2A;NAP1L6;NAP1L2;CDX4;CHIC1;FXYD8;BMP2KL;MIRN421;MIRN374B;MIRN545;MIRN374A;ZCCHC13;SLC16A2;RLIM;KIAA2022;ABCB7;UPRT;ZDHHC15;MAGEE2;CXorf26;MAGEE1;MIRN325
X	94498823	94802099	303276	1	0	32	5	16	12	0.301637	0.123205
X	97076571	97504620	428049	0	329919	42	4	9	7	0.28423	0.169048	-
X	98312435	99124278	811843	1	0	50	0	10	14	0.296357	0.184996
X	104223885	107283022	3059137	32	0	212	31	59	56	0.301949	0.192093	IL1RAPL2;TEX13A;KCTD9P2;NRK;SERPINA7;MUM1L1;CXorf57;RNF128;TBC1D8B;RIPPLY1;CLDN2;MORC4;RBM41;NUP62CL;CXorf41;MYCL2;FRMPD3;PRPS1;PRPS1L1;TSC22D3;NCBP2L;MID2;TEX13B;VSIG1;PSMD10;ATG4A
X	108765319	111283449	2518130	16	0	192	23	53	64	0.301181	0.12418	ACSL4;TMEM164;MIRN652;AMMECR1;SNORD96B;GNG5P2;RGAG1;CHRDL1;PAK3;CAPN6;DCX;CXorf45;ALG13;TRPC5
X	112407303	113202456	795153	3	0	91	4	19	1	0.243777	0.231784
X	123595998	123945096	349098	1	0	37	6	13	2	0.258749	0.151482	ODZ1
X	126274138	127323212	1049074	1	0	80	0	15	15	0.305963	0.188358	ACTRT1
X	138590429	138986429	396000	5	0	32	2	8	3	0.257217	0.208125	MCF2;ATP11C;MIRN505;CXorf66
X	139175759	139457931	282172	1	0	30	6	10	7	0.262359	0.144183	SOX3
X	147677669	149084512	1406843	14	0	149	6	34	11	0.253374	0.191008	AFF2;IDS;MAGEA9B;HSFX1;TMEM185A;MAGEA11;HSFX2;MAGEA9;MAGEA8;CXorf40B;CXorf40A
X	152937386	153717395	780009	41	0	50	0	9	4	0.280479	0.261478	IRAK1;MECP2;OPN1LW;TEX28P2;OPN1MW;TEX28P1;OPN1MW2;TEX28;TKTL1;FLNA;EMD;RPL10;RPL10P16;SNORA70;DNASE1L1;TAZ;ATP6AP1;GDI1;FAM50A;PLXNA3;LAGE3;UBL4A;SLC10A3;FAM3A;G6PD;IKBKG;CXorf52;CTAG1A;CTAG1B;Cxorf52B;CTAG2;GAB3;DKC1;SNORA36A;SNORA56;MPP1;F8

## Sheet: HGDP LDI
chromosome	start-position (bp)	end-position (bp)	length (bp)	numer of overlaping genes	distance to the closest gene (if no overlaping gene)	number of SNPs in island	number of significant SNPs at the 1% level	number of significant SNPs at the 5% level	number of SNPs detected with FDR=0.001	average Fst	average heterozygosity	HGNC gene names of overlapping genes
1	18509847	18684764	174917	2	0	84	2	15	3	0.0768695	0.310616	IGSF21;KLHDC7A
1	64577319	64691365	114046	0	17698	26	1	6	1	0.066405	0.300154	-
1	78904832	79380103	475271	2	0	136	5	26	2	0.0894166	0.293869	ELTD1
1	101542769	101621308	78539	0	63112	20	3	6	1	0.0643831	0.337303	-
1	110835332	110900290	64958	1	0	30	3	8	1	0.070614	0.299328	KCNA10
1	156701902	156885616	183714	7	0	51	2	20	7	0.0670988	0.355704	OR10K1;OR10R2;OR6Y1;OR6P1;OR10X1;OR10Z1;SPTA1
1	160413455	160514703	101248	1	0	39	3	12	2	0.0723113	0.326759	NOS1AP
1	160618210	160886453	268243	5	0	63	4	12	3	0.0886136	0.325193	C1orf226;SH2D1B;UHMK1;UAP1;DDR2
1	174491369	174681405	190036	0	17525	22	6	6	1	0.0668261	0.310388	-
1	192943594	193498691	555097	0	962845	112	4	18	2	0.0792223	0.31009	-
1	212596409	212726374	129965	1	0	65	3	12	1	0.0780987	0.26811	PTPN14
1	221531874	221952467	420593	4	0	107	2	13	2	0.08514	0.298721	SUSD4;C1orf65;CAPN8
1	229963926	230100102	136176	1	0	57	4	9	1	0.0863415	0.264037	DISC1
2	2612265	2744895	132630	0	298213	67	2	11	1	0.0812005	0.294449	-
2	52388911	52556224	167313	0	10173	57	4	16	3	0.0765959	0.325141	-
2	66625504	67568266	942762	2	0	260	9	33	5	0.0868052	0.314818	MEIS1;ETAA1
2	111505563	111872715	367152	3	0	76	2	12	1	0.0940274	0.316584	ACOXL;BCL2L11
2	140435617	140716773	281156	1	0	89	1	7	2	0.0925826	0.288267	LRP1B
2	204542014	204922870	380856	0	0	118	2	12	1	0.0934241	0.300433	-
2	231121925	231166064	44139	1	0	22	3	9	1	0.0801192	0.33505
3	2905995	3096858	190863	2	0	123	2	13	1	0.0983205	0.286756	CNTN4;IL5RA
3	5829015	5995601	166586	0	559107	74	3	12	1	0.0955112	0.292925	-
3	8253215	8289925	36710	0	228582	12	0	2	1	0.0592128	0.415392	-
3	11020896	11079400	58504	1	0	32	1	6	2	0.0844929	0.28115	SLC6A1
3	11522695	11747785	225090	2	0	82	0	6	1	0.0931374	0.289604	ATG7;VGLL4
3	13089408	13244300	154892	0	88437	57	1	4	1	0.0911753	0.307705	-
3	14518330	14792732	274402	4	0	111	1	12	4	0.102303	0.313984	GRIP2;C3orf19;C3orf20
3	18661210	18832257	171047	0	219382	35	0	6	1	0.0765521	0.296677	-
3	20111512	20137221	25709	1	0	15	3	5	1	0.0770582	0.232403	KAT2B
3	21431639	21903020	471381	2	0	262	3	22	3	0.0898569	0.301187	ZNF385D
3	22438352	22877606	439254	1	0	107	2	17	1	0.102918	0.277294
3	23196935	23670948	474013	4	0	72	0	9	2	0.0930747	0.329224	UBE2E2
3	29348428	29504912	156484	2	0	103	3	9	2	0.0985932	0.319651	RBMS3
3	32170131	32553510	383379	6	0	147	4	26	3	0.0932223	0.293998	GPD1L;CMTM8;CMTM7;CMTM6;DYNC1LI1
3	34825307	35361573	536266	1	0	95	2	18	1	0.0901108	0.308611
3	36380078	36663926	283848	1	0	74	1	11	1	0.0814447	0.273523	STAC
3	38496429	38702619	206190	4	0	60	4	6	1	0.0954441	0.318996	ACVR2B;EXOG;ENDOGL2;SCN5A
3	45136074	45194583	58509	1	0	29	1	3	1	0.0866265	0.285896	CDCP1
3	55777708	56126684	348976	2	0	98	1	7	1	0.0892978	0.292563	ERC2
3	59435360	59558991	123631	0	154001	43	3	9	3	0.0807576	0.30825	-
3	60462114	60599112	136998	1	0	99	4	16	4	0.0893805	0.314873	FHIT
3	71349575	71435535	85960	1	0	32	5	6	2	0.0831001	0.288176	FOXP1
3	75650909	75919549	268640	5	0	10	2	5	1	0.0653999	0.37083	MIRN1324;FRG2C
3	95028094	95760769	732675	8	0	64	4	10	1	0.0782322	0.305791	PROS1;ARL13B;STX19;DHFRL1;NSUN3
3	99658674	99791606	132932	5	0	40	3	10	3	0.0820202	0.337716	OR5K1;OR5K2;CLDND1;GPR15;CPOX
3	104570344	104730580	160236	0	208686	32	2	5	2	0.0938812	0.283319	-
3	113323993	113597853	273860	3	0	62	5	9	1	0.0909358	0.302538	GCET2;SLC9A10;CD200
3	114795884	115340892	545008	9	0	81	0	11	2	0.0746202	0.297185	SIDT1;KIAA2018;NAT13;ATP6V1A;GRAMD1C;ZDHHC23;KIAA1407;QTRTD1;DRD3
3	122111530	122624409	512879	1	0	45	1	10	1	0.105884	0.246679	STXBP5L
3	125979578	126316749	337171	4	0	115	4	8	1	0.0989452	0.309651	ITGB5;MUC13;HEG1;SLC12A8
3	127203905	127441295	237390	3	0	83	3	11	1	0.0956282	0.322437	SLC41A3;ALDH1L1
3	132912301	133130485	218184	1	0	90	1	5	2	0.0851073	0.305168	CPNE4
3	144551994	144910642	358648	1	0	143	5	21	2	0.0959914	0.319993	SLC9A9
3	146369883	146860309	490426	0	237455	101	0	15	1	0.0902296	0.32835	-
3	147569828	148331317	761489	4	0	159	1	27	1	0.0931798	0.294673	PLSCR2;PLSCR1
3	152417008	153383410	966402	10	0	232	1	21	2	0.087903	0.310241	MED12L;P2RY14;GPR87;P2RY13;P2RY12;IGSF10;AADACL2;AADAC;SUCNR1
3	159053489	159869284	815795	5	0	108	5	16	1	0.0966821	0.294805	SHOX2;RSRC1;MLF1;GFM1;LXN
3	177258006	177512791	254785	0	251884	48	0	7	1	0.0787518	0.329221	-
3	178007464	178107142	99678	0	105021	39	2	12	2	0.08289	0.276796	-
3	194430880	195241997	811117	7	0	147	4	21	10	0.079628	0.350982	HRASLS;ATP13A5;ATP13A4;OPA1
4	12411153	12603300	192147	0	0	48	0	5	1	0.0808388	0.324347	-
4	16648775	16833259	184484	0	98208	64	1	7	1	0.0833184	0.323795	-
4	23200540	23492895	292355	1	0	94	1	14	3	0.0847803	0.308	PPARGC1A
4	40580896	40667967	87071	2	0	34	2	6	2	0.0772993	0.301529	APBB2
4	93542000	93894415	352415	1	0	70	3	12	1	0.0875203	0.299386	GRID2
4	103965888	104591235	625347	7	0	73	5	16	4	0.0737094	0.30569	UBE2D3;UBE2D3P;CISD2;NHEDC1;NHEDC2;BDH2;CENPE
4	120267636	120782502	514866	9	0	75	3	15	6	0.0626567	0.316737	MYOZ2;USP53;C4orf3;FABP2;PDE5A
4	125708293	126073199	364906	1	0	86	1	7	1	0.0899117	0.270159	ANKRD50
4	130013009	130464941	451932	3	0	95	1	14	8	0.0845877	0.321769	PHF17;SCLT1;C4orf33
4	182441525	182970121	528596	0	329680	229	3	36	1	0.0852467	0.310691	-
4	183649628	183763273	113645	1	0	34	2	10	3	0.0679911	0.345009	ODZ3
5	51745784	52005865	260081	0	113666	78	7	15	1	0.0744735	0.312338	-
6	1727146	2017157	290011	1	0	90	4	23	4	0.081949	0.322846	GMDS
6	31127439	31749366	621927	37	0	399	2	17	1	0.0852168	0.31144	TCF19;PSORS1C3;HCG27;HLA-C;HCP5;SNORD117;SNORD84;BAT2;SNORA38;C6orf47;LY6G5B;CSNK2B
6	57437845	58482009	1044164	2	0	58	1	8	2	0.078814	0.298422	PRIM2;GUSBL2
6	164283797	164440494	156697	0	101925	61	2	16	3	0.0799936	0.307465	-
7	11479349	11592178	112829	1	0	88	7	16	3	0.0927389	0.318622	THSD7A
7	52525090	54032199	1507109	5	0	430	10	71	2	0.0835123	0.277441
8	3760537	3884034	123497	1	0	128	5	27	8	0.0792534	0.333314
8	3887713	4080527	192814	0	10684	182	1	16	1	0.0957626	0.296989	-
8	4202678	4356743	154065	0	325649	132	4	20	3	0.0842405	0.268381	-
8	4471483	4564082	92599	0	409127	75	0	10	2	0.0822061	0.289734	-
8	70627467	70789472	162005	4	0	74	3	17	2	0.0868062	0.314345	SULF1;SLCO5A1
8	73336925	73393545	56620	0	110865	18	0	6	1	0.0574716	0.336938	-
8	89153807	89247104	93297	1	0	22	1	5	2	0.0665657	0.337905	MMP16
8	94158475	94444532	286057	1	0	73	0	9	1	0.085738	0.305016
8	104105360	104432636	327276	4	0	131	0	14	2	0.0970877	0.275612	ATP6V1C1;BAALC;FZD6
8	131499315	131647369	148054	0	15916	48	1	11	3	0.084956	0.318894	-
8	137730452	137881723	151271	0	305054	59	0	12	1	0.071587	0.27697	-
9	14718730	14811820	93090	1	0	65	3	7	1	0.0886228	0.298706	FREM1
9	76741437	76883137	141700	3	0	23	3	4	1	0.0602976	0.319839	C9orf40;C9orf41;C9orf95
9	106154106	106364069	209963	3	0	43	3	16	2	0.0692397	0.341072	OR13F1;OR13C4;OR13C3
9	117203618	117766002	562384	2	0	138	7	27	2	0.088882	0.292239	DEC1;C9orf27
9	136548688	136577005	28317	0	76438	25	4	8	4	0.0621461	0.336367	-
10	1889620	2138964	249344	0	92617	110	6	20	2	0.0830417	0.312121	-
10	3065076	3201781	136705	2	0	81	5	22	2	0.0794184	0.32842	PFKP;PITRM1
10	92425433	92675694	250261	5	0	56	4	8	1	0.0760057	0.289479	HTR7;RPP30;ANKRD1
10	103958537	105378682	1420145	37	0	199	1	19	2	0.0880383	0.299244	ELOVL3;PITX3;GBF1;NFKB2;PSD;FBXL15;CUEDC2;MIRN146B;C10orf95;TMEM180;ACTR1A;SUFU;TRIM8;ARL3;SFXN2;C10orf26;CYP17A1;C10orf32;AS3MT;CNNM2;NT5C2;INA;PCGF6;TAF5;USMG5;MIRN1307;PDCD11;CALHM2;CALHM1;CALHM3;NEURL;SH3PXD2A
10	120519391	120775454	256063	1	0	73	2	14	5	0.0792772	0.331096
10	128222450	128363698	141248	1	0	62	3	8	3	0.0766127	0.314705
10	129693110	129869001	175891	2	0	58	0	11	2	0.0768519	0.312671	PTPRE;MKI67
11	5647267	5930071	282804	12	0	105	0	16	1	0.0815138	0.326735	TRIM5;TRIM22;OR56B1;OR52N5;OR52N4;OR52N1;OR52N2;OR52E6;OR52E8;OR52E4;OR52E5;OR56A3
11	8277168	8665566	388398	6	0	84	1	13	1	0.0813204	0.321714	STK33;TRIM66;RPL27A;SNORA3;SNORA45
11	43098239	43260502	162263	0	29607	51	0	12	6	0.0795084	0.28874	-
11	78716932	78893734	176802	1	0	78	0	10	2	0.0859101	0.312822	MIRN708
11	81992817	82054057	61240	0	67082	29	5	7	2	0.0690803	0.313679	-
11	96930497	97253980	323483	1	0	80	6	13	1	0.0824989	0.310341
11	105255919	105432899	176980	3	0	33	4	8	2	0.0658095	0.306968	GRIA4;KIAA1826;KBTBD3
11	126171059	126268590	97531	0	109918	33	2	6	1	0.0704489	0.352153	-
11	128263279	128667168	403889	7	0	78	0	9	3	0.0654651	0.314071	KCNJ5;C11orf45;TP53AIP1
12	38300694	39308095	1007401	8	0	299	4	61	12	0.0763304	0.27816	C12orf4;C12orf40;SLC2A13;LRRK2;MUC19
12	99739631	100141929	402298	3	0	153	4	24	1	0.0863213	0.306282	ANO4;SLC5A8
13	25895259	26167828	272569	1	0	86	0	8	1	0.0886357	0.308297	WASF3
13	45353865	45675503	321638	4	0	69	0	7	1	0.0975525	0.312635	ZC3H13;CPB2;LCP1
13	50731945	50988385	256440	4	0	46	0	2	1	0.0919956	0.259504	FAM124A;SERPINE3;INTS6
13	51413355	53434482	2021127	21	0	422	4	40	10	0.108762	0.30112	ATP7B;UTP14C;ALG11;NEK5;NEK3;THSD1;VPS36;CKAP2;HNRNPA1L2;SUGT1;LECT1;PCDH8;OLFM4
13	57484098	58617721	1133623	1	0	247	4	10	2	0.100564	0.279077
13	67431094	69187270	1756176	1	0	415	10	33	1	0.103594	0.27968	KLHL1
13	71688350	72022456	334106	1	0	122	1	9	2	0.10104	0.286164
13	75374582	76058683	684101	1	0	213	0	20	7	0.0956669	0.305297
13	90189367	90506208	316841	0	291867	78	2	15	8	0.0840792	0.288071	-
13	91906321	92021250	114929	2	0	28	4	7	3	0.0787658	0.302706	GPC5
13	97852528	98984220	1131692	12	0	315	5	25	2	0.103114	0.31512	FARP1;STK24;SLC15A1;DOCK9;UBAC2;GPR18;GPR183;MIRN623;TM9SF2
13	100322186	100806753	484567	1	0	229	2	23	2	0.106806	0.299315	NALCN
13	100933319	101200687	267368	2	0	113	1	10	1	0.0943063	0.304118	ITGBL1;FGF14
13	101634002	102278822	644820	8	0	239	5	23	6	0.0972819	0.290838	FGF14;TPP2;C13orf39;C13orf27;KDELC1;BIVM
13	102487470	102545616	58146	1	0	42	3	10	2	0.0708422	0.317387	SLC10A2
13	102676563	102778232	101669	0	159366	48	0	10	2	0.0779181	0.329667	-
13	105404897	105541797	136900	0	36924	56	1	6	1	0.0913	0.281114	-
13	107855110	108080074	224964	1	0	80	0	11	2	0.102772	0.280822	MYO16
14	51964834	52353316	388482	6	0	58	6	18	1	0.071269	0.302832	TXNDC16;GPR137C;ERO1L;PSMC6;STYX;GNPNAT1
14	52873879	53125088	251209	0	184129	80	6	9	1	0.0848884	0.299643	-
14	54972295	55230658	258363	4	0	55	3	11	1	0.0755987	0.331904	TBPL2;C14orf33;KTN1
14	67056028	67125638	69610	1	0	25	1	9	1	0.058018	0.311832	PLEKHH1
15	21877705	22720227	842522	3	0	156	4	26	7	0.091933	0.284445	C15orf2;SNRPN;SNURF
15	32771665	32884971	113306	2	0	52	5	10	1	0.085712	0.331733	GJD2;ACTC1
15	34605517	34813858	208341	1	0	65	1	8	4	0.0911437	0.28349	C15orf41
15	44060378	44486396	426018	0	289608	74	2	17	1	0.102239	0.302421	-
15	53860226	54117212	256986	2	0	74	1	13	15	0.0835893	0.299884	NEDD4
15	55468175	55563119	94944	1	0	63	5	12	1	0.0909616	0.310174	CGNL1
15	55623785	55738488	114703	2	0	60	1	8	2	0.0905072	0.316553	CGNL1;GRINL1A;GRINL1B;GCOM1
15	72022553	72120467	97914	3	0	26	1	7	2	0.0753338	0.35045	LOXL1;STOML1;PML
15	73135765	73912434	776669	22	0	58	3	13	4	0.100893	0.324035	C15orf39;GOLGA6D;DNM1P34;COMMD4;NEIL1;MIRN631;MAN2C1;SIN3A;PTPN9;SNUPN;IMP3;SNX33;CSPG4;ODF3L1
15	77711535	78080495	368960	3	0	115	2	12	1	0.0967201	0.280347	MTHFS;ST20;BCL2A1
15	83886780	84190521	303741	4	0	128	5	20	5	0.0950088	0.308257	AKAP13;KLHL25;MIRN1276
15	85413372	85755763	342391	0	62655	98	3	14	4	0.0962308	0.28377	-
15	95070872	95312455	241583	2	0	74	3	12	5	0.0863531	0.321572	SPATA8
15	97258959	97742705	483746	6	0	165	2	24	1	0.0980715	0.3154	IGF1R;SYNM;TTC23;LRRC28;HSP90B2P
15	98109665	98337357	227692	4	0	53	0	4	1	0.0799819	0.304995	C15orf51;ADAMTS17
16	8447930	8567138	119208	0	55890	54	1	11	1	0.10557	0.289833	-
16	20619007	21163623	544616	11	0	100	0	16	3	0.0987649	0.290497	THUMPD1;ACSM3;ERI2;DCUN1D3;LYRM1;DNAH3;TMEM159;ZP2;ANKS4B
16	22678637	22766505	87868	1	0	36	1	7	2	0.0887611	0.314197	HS3ST2
16	25304001	25669012	365011	1	0	103	5	13	5	0.0966696	0.280624	HS3ST4
16	54701024	55976788	1275764	32	0	323	5	39	4	0.0945469	0.294146	GNAO1;AMFR;NUDT21;OGFOD1;BBS2;MT4;MT3;MT2A;MT1P3;MT1E;MT1JP;MT1L;MT1M;MT1A;MT1DP;MT1CP;MT1B;MT1F;MT1G;MT1H;MT1X;NUP93;MIRN138-2;SLC12A3;HERPUD1;CETP;NLRC5;CPNE2;RSPRY1;ARL2BP;PLLP;CCL22;CX3CL1
16	62360994	62574631	213637	0	943541	41	1	10	1	0.0793015	0.28493	-
16	76325000	76445768	120768	2	0	80	1	9	2	0.0801539	0.295199	NUDT7;VAT1L
16	76525505	76853300	327795	3	0	145	7	26	9	0.0814578	0.308154	VAT1L;CLEC3A;WWOX
16	82099727	82162767	63040	1	0	44	1	6	2	0.0688351	0.349194	CDH13
18	26399329	26694834	295505	0	129216	68	2	13	1	0.0750463	0.351598	-
18	45623895	45833850	209955	3	0	100	3	8	1	0.0963195	0.260557	MYO5B
20	17371111	17432879	61768	2	0	40	0	13	1	0.0703402	0.326092	PCSK2;BFSP1
22	42929939	42989069	59130	2	0	30	5	13	1	0.0808273	0.290037	PARVG;KIAA1644
X	4628823	5284499	655676	1	0	101	1	8	1	0.130325	0.308497
X	5750117	6155943	405826	1	0	71	1	15	6	0.111273	0.297099	NLGN4X
X	12206618	12505790	299172	1	0	78	8	13	1	0.13765	0.297821	FRMPD4
X	12584749	12804413	219664	3	0	74	3	18	2	0.132531	0.301695	FRMPD4;PRPS2;TLR7
X	15035379	15420777	385398	6	0	75	2	14	3	0.124037	0.320466	ASB9;ASB11;PIGA;FIGF;PIR;BMX
X	16171597	17127300	955703	11	0	105	6	17	6	0.12643	0.310842	CTPS2;S100G;SYAP1;CXorf15;RBBP7;REPS2
X	23281943	24215931	933988	12	0	161	3	26	1	0.132363	0.337171	PTCHD1;PRDX4;ACOT9;SAT1;APOO;CXorf58;KLHL15;EIF2S3;ZFX
X	28513486	29311653	798167	3	0	132	1	18	3	0.121529	0.325953	IL1RAPL1
X	30026574	30383427	356853	6	0	74	1	14	1	0.13181	0.273087	MAGEB2;MAGEB3;MAGEB4;MAGEB1;NR0B1
X	30584181	30948650	364469	2	0	51	5	11	5	0.124755	0.321194	GK;GK3P;MAP3K7IP3
X	32719084	32984310	265226	1	0	81	3	12	2	0.129437	0.343759	DMD
X	34878056	35103116	225060	1	0	30	2	9	2	0.11956	0.260012
X	38524800	38712444	187644	1	0	37	1	6	1	0.131051	0.327634	MID1IP1
X	40756511	41008196	251685	1	0	26	4	9	9	0.0842263	0.343636	USP9X
X	42623214	42685165	61951	0	404463	15	4	6	2	0.085776	0.290254	-
X	47064508	47547917	483409	13	0	58	2	11	4	0.114822	0.315112	ZNF157;SNORA11C;ZNF41;CXorf24;ARAF;SYN1;TIMP1;CFP;ELK1;UXT;CXorf25;WASF4
X	51217827	53065997	1848170	25	0	42	5	12	5	0.101012	0.183912	NUDT11;GSPT2;MAGED1;MAGED4B;SNORA11E;MAGED4;SNORA11D;SNORA11E;XAGE2;XAGE1A;XAGE1B;XAGE1A;XAGE2B;XAGE1C;XAGE1A;XAGE1D;XAGE1E;XAGE1A;SSX7;SSX2;SSX2B;SPANXN5;XAGE5;XAGE3;FAM156B;FAM156A
X	84039387	84362377	322990	2	0	25	4	8	2	0.105168	0.308095	APOOL;SATL1
X	87447266	87566644	119378	0	322238	24	5	9	5	0.0930319	0.276618	-
X	92471092	93089055	617963	2	0	102	3	15	3	0.12379	0.321964	NAP1L3;FAM133A
X	113510174	113652657	142483	0	72150	14	3	6	1	0.11517	0.286219	-
X	115479578	116061626	582048	3	0	84	3	20	7	0.103338	0.311821	SLC6A14;CXorf61
X	118418147	119288161	870014	22	0	111	5	22	3	0.121707	0.313856	SLC25A43;SLC25A5;SLC25A5P8;CXorf56;UBE2A;NKRF;Sep 06;MIRN766;ANKRD58;RPL39;RPL39P10;RPL39P27;RPL39P20;RPL39P13;RPL39P32;SNORA69;UPF3B;RNF113A;NDUFA1;AKAP14;NKAP;RHOXF2B;RHOXF1;RHOXF2;ZBTB33;FAM70A
X	119596125	120059464	463339	15	0	74	4	19	7	0.113299	0.279736	MCTS1;C1GALT1C1;CT47B1;CT47A11;CT47A2;CT47A7;CT47A9;CT47A11;CT47A2;CT47A7;CT47A9;CT47A10;CT47A11;CT47A2;CT47A7;CT47A9;CT47A11;CT47A2;CT47A7;CT47A8;CT47A9;CT47A11;CT47A2;CT47A6;CT47A7;CT47A9;CT47A11;CT47A2;CT47A7;CT47A9;CT47A11;CT47A2;CT47A5;CT47A7;CT47A9;CT47A11;CT47A2;CT47A4;CT47A7;CT47A9;CT47A11;CT47A2;CT47A3;CT47A7;CT47A9;CT47A11;CT47A2;CT47A7;CT47A9;CT47A11;CT47A1;CT47A2;CT47A7;CT47A9;GLUD2
X	120832340	121052483	220143	0	0	34	5	9	1	0.122727	0.318252	-
X	125186627	126042835	856208	3	0	114	7	15	1	0.136872	0.271218	WDR40B;CXorf64
X	130243499	131454745	1211246	8	0	124	8	26	9	0.128096	0.282819	IGSF1;OR13H1;FRMD7;RAP2C;MBNL3
X	136270381	137266596	996215	3	0	122	10	20	3	0.115566	0.329419	ZIC3
X	139598676	140723056	1124380	11	0	175	7	30	8	0.12476	0.316776	CDR1;MIRN320D2;SPANXB2;SPANXF1;SPANXB1;SPANXF1;RNU6-1;RNU6-2;LDOC1;SPANXC;SPANXA2;SPANXA1;SPANXD;SPANXE
X	142261256	142655974	394718	4	0	75	2	6	2	0.130812	0.318961	SPANXN3;SLITRK4;SPANXN2
X	143783573	144089033	305460	1	0	58	2	9	3	0.125798	0.33706
X	144318314	144500509	182195	0	172892	34	4	5	2	0.116574	0.29891	-
X	149676399	150065490	389091	5	0	67	2	10	1	0.138448	0.296816	MTMR1;CD99L2;HMGB3
X	150885713	151008150	122437	1	0	21	3	5	1	0.112065	0.307593	GABRE
X	151569979	151921211	351232	14	0	53	0	6	1	0.116414	0.29886	GABRQ;MAGEA6;CSAG2;CSAG3;MAGEA2B;CSAG4;MAGEA12;CSAG1;MAGEA2;CSAG2;MAGEA3;CETN2;NSDHL;ZNF185;PNMA5
