# Supplementary material for: Evolutionary forces shaping genomic islands of population differentiation in humans
Source: BMC Genomics. 2012 Mar 22;13:107. doi: 10.1186/1471-2164-13-107 (PMC3317871; doi:10.1186/1471-2164-13-107)
Supplement: Additional file 4 — Test of enrichment of SNP categories in SNP subsets. Fisher exact test for enrichment or depletion of SNPs with a given consequence to transcript (Ensembl) in genomic islands defined by the selection test or by the HMM approach. [file 1471-2164-13-107-S4.XLS]

## Sheet: HGDP high differentiation
SNP consequence to transcript	P(selection test) <= 0.01		Most likely states (Viterbi)		FDR <= 0.001		Islands
Genic	0.657639		< 0.0001	+++	< 0.0001	+++	< 0.0001	+++
Non-synonymous	0.130727		0.000157167	+++	0.0374076	+	0.00532791	+
Synonymous	0.42354		0.000180582	+++	0.0265169	+	0.019297	+
Frameshift	0.13892		0.720534		0.110271		0.333818
Stop lost	1		0.708388		1		0.618536
Stop gained	1		0.839623		1		1
Essential splice site	1		0.00870807	+	1		0.279791
Splice site	0.591462		0.000331833	+++	0.148936		< 0.0001	+++
Upstream	0.0106332	+	< 0.0001	+++	0.000725939	++	< 0.0001	+++
Regulatory region	0.88535		0.0622948	+	1		0.269476
5' UTR	1		0.00231317	+	0.434408		0.0136753	+
Intronic	0.807121		< 0.0001	+++	< 0.0001	+++	< 0.0001	+++
3' UTR	0.739546		0.000457187	+++	0.17661		0.00801015	+
Downstream	0.000214435	+++	< 0.0001	+++	< 0.0001	+++	< 0.0001	+++
within mature miRNA	1		1		1		1
within non coding gene	0.816661		0.00952703	-	0.793248		0.000711417	--

## Sheet: HGDP low differentiation
SNP consequence to transcript	P(selection test) <= 0.01		Most likely states (Viterbi)		FDR <= 0.001		Islands
Genic	0.214224		0.0303171	-	0.000674575	--	< 0.0001	---
Non-synonymous	0.640158		0.588799		0.654347		0.00831332	++
Synonymous	0.752303		0.0159071	-	0.125105		0.798804
Frameshift	0.100562		0.777828		1		1
Stop lost	1		0.332764		1		1
Stop gained	1		0.134297		1		0.159654
Essential splice site	0.180863		0.0894204		1		1
Splice site	0.000661209	++	0.576746		1		0.757043
Upstream	1		< 0.0001	---	0.142498		0.171868
Regulatory region	1		< 0.0001	---	0.632492		0.934323
5' UTR	0.0992152		0.0868027		1		0.812752
Intronic	0.122591		0.130836		0.000824217	-	< 0.0001	---
3' UTR	0.87458		0.00842735	-	0.823614		0.647084
Downstream	0.44466		< 0.0001	---	0.0882178		0.203618
within mature miRNA	1		0.226102		1		1
within non coding gene	0.784945		0.487496		0.683797		0.507032

## Sheet: abbreviations
ENSEMBL SNP categories (consequence to transcript)
Genic	between transcription start and transcription end of a gene
Non-synonymous	In coding sequence, resulting in an aa change
Synonymous	In coding sequence, not resulting in an aa change
Frameshift	In coding sequence, resulting in a frameshift
Stop lost	In coding sequence, resulting in the loss of a stop codon
Stop gained	In coding sequence, resulting in the gain of a stop codon
Essential splice site	In the first 2 or the last 2 basepairs of an intron
Splice site	1-3 bps into an exon or 3-8 bps into an intron
Upstream	Within 5 kb upstream of the 5'-end of a transcript
Regulatory region	In regulatory region annotated by Ensembl
5' UTR	In 5' UTR
Intronic	In intron
3' UTR	In 3' UTR
Downstream	Within 5 kb downstream of the 3'-end of a transcript
within mature miRNA	Within mature miRNA
within non coding gene	Within non coding gene
Significance codes
+	enrichement of SNP category with p <= 0.05
++	enrichement of SNP category with p <= 0.005
+++	enrichement of SNP category with p <= 0.0005
-	deprivation of SNP category with p <= 0.05
--	deprivation of SNP category with p <= 0.005
---	deprivation of SNP category with p <= 0.0005
Methods used to identify SNPs with exceptional differentiation
P(selection test) <= 0.01	subset of SNPs that are significant in the selection test at the 1% level.
Most likely states (Viterbi)	subset of SNPs that belong to the high-differentiation or low-differentiation state as identified by the Viterbi algorithm in the first step of the HMM approach.
FDR <= 0.001	subset of SNPs that are assigned to the high-differentiation or low-differentiation state under a genome-wide FDR=0.001 in the second step of the HMM approach.
Islands	subset of SNPs that are located within HDIs or LDIs.
