# Supplementary material for: Evolutionary forces shaping genomic islands of population differentiation in humans
Source: BMC Genomics. 2012 Mar 22;13:107. doi: 10.1186/1471-2164-13-107 (PMC3317871; doi:10.1186/1471-2164-13-107)
Supplement: Additional file 6 — List of non-synonymous SNPs located in HDIs or LDIs with a p-value ≤ 0.05. Candidate loci that might be affected by local adaptation or balancing selection, due to their effect on the transcript, significant level of population differentiation, and location within HDIs or LDIs, respectively. [file 1471-2164-13-107-S6.XLS]

## Sheet: high-differentiation
chromosome	position	SNP-ID	Gene	HBP	FST	p-value
1	15915353	rs12091750	PLEKHM2	0.423765	0.37959	0.0132436
1	51599509	rs17567	EPS15	0.338378	0.387861	0.0164799
1	65809029	rs1137100	LEPR	0.52303	0.46593	0.0017631
1	167831970	rs6133	SELP	0.244565	0.375726	0.0235407
1	194977690	rs534399	CFH	0.0879082	0.332473	0.0247472
1	195297644	rs6003	F13B	0.265172	0.410374	0.0123149
2	26529899	rs12623642	C2orf39	0.406051	0.412867	0.0110854
2	68583496	rs11902811	APLF	0.261261	0.431328	0.00964711
2	68726575	rs7570797	PROKR1	0.239254	0.412411	0.0159887
2	73505475	rs3813227	ALMS1	0.472799	0.44957	0.00485469
2	73532788	rs6546838	ALMS1	0.468437	0.432425	0.00706079
2	73571075	rs2056486	ALMS1	0.468132	0.431055	0.00728093
2	179314783	rs2627037	TTN	0.444381	0.375011	0.0182852
2	215618969	rs11890512	ABCA12	0.152373	0.4393	0.00933831
3	41900402	rs1052501	ULK4	0.449759	0.313394	0.0359633
3	41971140	rs2272007	ULK4	0.451964	0.320168	0.0315095
3	109642667	rs12638212	MYH15	0.431667	0.454423	0.00211776
3	121982783	rs3732401	GTF2E1	0.421215	0.512015	0.000332703
3	122690866	rs3218651	POLQ	0.481892	0.331095	0.0244294
3	122835944	rs2070179	HCLS1	0.491723	0.293447	0.0422375
3	133828338	rs6776576	ACAD11; NPHP3	0.0795641	0.344714	0.020153
4	68777792	rs12331141	TMPRSS11B	0.428613	0.328108	0.0330651
4	84593716	rs17006837	HELQ	0.150858	0.490271	0.00431092
4	144761663	rs17017968	FREM3	0.166089	0.379061	0.0195763
4	145141057	rs1849119	GYPB	0.0653901	0.318781	0.0219387
4	159821126	rs11559290	ETFDH	0.434804	0.498399	0.0012674
5	27024085	rs2288466	CDH9	0.499438	0.32683	0.027386
5	108742197	rs1045706	PJA2	0.511066	0.345846	0.0236592
5	145480189	rs10988	LARS	0.397406	0.345117	0.0242449
5	147573690	rs12186491	SPINK6	0.414868	0.323442	0.0352652
6	16253304	rs9370867	MYLIP	0.443962	0.338489	0.0297547
6	56615448	rs1024196	DST	0.194529	0.505903	0.0012174
6	121619069	rs7745023	C6orf170	0.418274	0.31437	0.0415405
6	127810165	rs2236026	C6orf174; KIAA0408	0.468942	0.546371	0.000411538
6	138581008	rs6927706	PBOV1	0.350015	0.306111	0.0467823
6	144707050	rs6917261	UTRN	0.252714	0.391085	0.0180112
7	27101839	rs10951154	HOXA1	0.250935	0.37014	0.0246458
7	27162638	rs2301721	HOXA7	0.470941	0.418604	0.00394513
7	107465220	rs1627354	LAMB4	0.230392	0.352965	0.0290853
7	113305670	rs1799999	PPP1R3A	0.489356	0.30737	0.0298078
7	140020518	rs1140034	ADCK2	0.408111	0.333328	0.0280028
7	142283030	rs4987667	TRPV6	0.179975	0.336247	0.0337046
8	30822067	rs323344	TEX15	0.370151	0.484782	0.00383992
8	30822144	rs323345	TEX15	0.371835	0.488167	0.00365669
8	30822973	rs323346	TEX15	0.449416	0.33825	0.0319375
8	30825766	rs323347	TEX15	0.464105	0.374485	0.0151294
10	135034116	rs1049951	ECHS1	0.242749	0.366245	0.0264241
11	45931706	rs3736508	PHF21A	0.491405	0.622986	1e-07
11	46701579	rs5896	F2	0.453501	0.358325	0.0243381
11	46854022	rs2306033	LRP4	0.45907	0.376685	0.0163172
11	61669772	rs7129085	INCENP	0.495528	0.333935	0.0235205
12	1424058	rs12319376	ERC1	0.237182	0.546179	0.00177964
12	14555517	rs2287541	PLBD1	0.241025	0.490546	0.00422738
12	14579911	rs7957558	PLBD1	0.164243	0.382504	0.0174847
12	51783669	rs9658625	SOAT2	0.195191	0.0177219	0.00483755
12	86904225	rs10777084	C12orf50	0.370523	0.44606	0.0047006
12	87007259	rs7307793	CEP290	0.0351587	0.256018	0.0201175
12	98969115	rs7296162	UHRF1BP1L	0.0987709	0.0285847	0.0261865
12	110478095	rs7969300	ATXN2	0.322013	0.359082	0.0206863
14	22931651	rs365990	MYH6	0.506884	0.33781	0.0254326
14	23064357	rs4982766	ZFHX2	0.45226	0.320158	0.037402
14	105001451	rs4983413	MTA1	0.495467	0.353548	0.0171378
15	40468491	rs1801449	CAPN3	0.314495	0.46871	0.00749637
15	40769098	rs8030587	STARD9	0.506239	0.408669	0.0108886
15	40810774	rs12917189	CDAN1	0.511337	0.401008	0.0128763
15	41549488	rs689647	TP53BP1	0.460865	0.323266	0.0438283
15	43341559	rs1060896	SLC28A2	0.504346	0.375317	0.0179154
16	660987	rs1139897	RHOT2	0.54579	0.386754	0.0447128
16	4385328	rs3747579	CORO7	0.530811	0.361403	0.0289375
16	46680083	rs7193955	ABCC12	0.528952	0.432979	0.00809764
16	46732736	rs16945874	ABCC12	0.207688	0.335224	0.0375986
16	65873735	rs11860295	PLEKHG4	0.311744	0.471415	0.0013784
16	65875743	rs8044843	PLEKHG4	0.368099	0.416685	0.00705314
16	65877724	rs3868142	PLEKHG4	0.306186	0.459121	0.00269164
16	74204077	rs3743599	ADAT1	0.524566	0.559489	7.23861e-05
16	80591113	rs16956174	SDR42E1	0.30417	0.608481	0.000170767
16	88363824	rs7195066	FANCA	0.551761	0.442725	0.0236772
16	88393544	rs7190823	FANCA	0.543745	0.438645	0.0153086
16	88513655	rs885479	TUBB3; MC1R	0.450721	0.546677	0.000731638
17	39286901	rs12453522	CD300LG	0.325483	0.364734	0.0263508
17	39753578	rs2011951	SLC25A39	0.490149	0.288516	0.0475514
17	56141407	rs2643103	BCAS3	0.352568	0.566083	0.00110039
17	59923044	rs1427463	POLG2	0.367839	0.461446	0.00602877
17	64613313	rs7212506	ABCA6	0.388338	0.416559	0.00748353
17	71076766	rs1671021	LLGL2	0.511898	0.305704	0.0455065
18	61680996	rs2291343	CDH7	0.436856	0.345424	0.0220792
18	65869668	rs4891392	RTTN	0.236051	0.420064	0.00992707
19	12083861	rs1975349	ZNF788	0.474252	0.285335	0.04527
19	12085172	rs8109273	ZNF788	0.285968	0.403732	0.0137539
19	16760865	rs2608738	NWD1	0.248705	0.51001	0.00138329
19	44480955	rs30461	IL29	0.334668	0.514776	0.0014481
20	61642713	rs310654	SRMS	0.259665	0.470414	0.00458011
20	61642725	rs310655	SRMS	0.290805	0.380864	0.0181749
21	31332453	rs7279142	KRTAP19-8	0.270002	0.47454	0.00469157
22	35230217	rs2277841	FOXRED2	0.514833	0.347896	0.030239
22	45034612	rs6008384	PKDREJ	0.298437	0.437214	0.00872837
22	45035143	rs6519993	PKDREJ	0.298437	0.437214	0.00872837
22	45164979	rs4044210	CELSR1	0.35869	0.474655	0.00485373

## Sheet: low-differentiation
chromosome	position	SNP-ID	Gene	HBP	FST	p-value
1	79165344	rs12754818	ELTD1	0.44222	0.0398763	0.0389607
1	156716862	rs3820678	OR10R2	0.28814	0.0319472	0.0204099
1	156716938	rs6679056	OR10R2	0.493171	0.0335249	0.020508
1	156816135	rs863363	OR10X1	0.501132	0.0417901	0.0362363
3	194691872	rs6788448	ATP13A4	0.498254	0.0288792	0.0154032
4	104285910	rs2615542	CENPE	0.260491	0.031124	0.0204335
9	14727506	rs10961689	FREM1	0.374083	0.0254515	0.0109732
9	106306417	rs7049042	OR13F1	0.330662	0.0297181	0.0153058
9	106306665	rs1403812	OR13F1	0.330998	0.0296516	0.0151968
9	106306764	rs1403811	OR13F1	0.332155	0.0309127	0.0172239
10	3181823	rs2388556	PITRM1	0.168917	0.0367828	0.0351553
10	105184076	rs2986014	PDCD11	0.497671	0.0382607	0.0327621
10	129789568	rs8473	MKI67	0.500474	0.0353923	0.0249496
10	129792271	rs1063535	MKI67	0.500408	0.0354839	0.025168
10	129796354	rs4750685	MKI67	0.185185	0.0371099	0.0332708
10	129800465	rs997983	MKI67	0.195411	0.0326821	0.0226505
12	39044919	rs3761863	LRRK2	0.50172	0.0379826	0.0296616
14	52007005	rs7155490	TXNDC16	0.352863	0.0360176	0.0324368
14	67105632	rs3825725	PLEKHH1	0.331421	0.0424997	0.0488899
15	55518865	rs7182648	CGNL1	0.344784	0.0259642	0.00798999
15	73286914	rs11072532	C15orf39	0.29391	0.358873	0.0286373
16	20867419	rs2301620	DNAH3	0.160873	0.0344958	0.030795
16	55091207	rs16957538	BBS2	0.00950473	0.00417921	0.0362694
16	55658841	rs7190199	NLRC5	0.179896	0.0222905	0.00918128
16	76327335	rs308925	NUDT7	0.318986	0.0205335	0.00709725
X	120010711	rs9697983	GLUD2	0.0659069	0.024642	0.0138712
