# Supplementary material for: Evolutionary forces shaping genomic islands of population differentiation in humans
Source: BMC Genomics. 2012 Mar 22;13:107. doi: 10.1186/1471-2164-13-107 (PMC3317871; doi:10.1186/1471-2164-13-107)
Supplement: Additional file 9 — Estimated parameters for the HMM. Parameters of the HMM for each chromosome estimated by the Baum-Welch algorithm. (S8_HMM_parameters.xls can be viewed with Microsoft Excel or Excel Viewer). [file 1471-2164-13-107-S9.XLS]

## Sheet: likelihood
	HGDP
		log-likelihood
chr	nr of loci	HIM	FIM
1	49636	-67492.8	-96679.2
2	53755	-72459.8	-105710
3	44560	-60369.7	-87590.4
4	39939	-53437.6	-78106
5	40974	-55646.6	-80414.1
6	43231	-57817.1	-84211.1
7	35504	-47764.6	-68881.1
8	37278	-50019.9	-73043.6
9	31191	-41831.4	-60431.3
10	34491	-46645.2	-67454.8
11	31999	-42799.4	-63046.9
12	31868	-42910.7	-62015.2
13	25191	-33908	-48183
14	21448	-28595.9	-41701.8
15	19593	-26290	-38843.6
16	19724	-26467.7	-38645
17	16627	-22569	-32508.4
18	20164	-27074.4	-38840
19	10738	-14537.5	-21153.5
20	16909	-22855	-33510.2
21	9645	-12875.6	-18530.6
22	9729	-12859.5	-19076.6
X	16469	-23007.6	-34182.8

## Sheet: mean and standart deviation 
	HGDP HIM						HGDP FIM
chr	mean state 1	mean state 2	mean state 3	sd state 1	sd state 2	sd state 3	mean state 1	mean state 2	mean state 3	sd state 1	sd state 2	sd state 3
1	-0.606236	0.0440591	0.752269	0.860421	0.886922	0.957735	-1.90346	-0.246173	1.0145	0.899969	1.46209	2.10567
2	-0.593779	0.0368761	0.668019	0.842195	0.87263	0.973704	-1.8129	-0.327234	1.0386	0.967941	1.49523	2.22417
3	-0.562115	0.157378	0.590549	0.859276	0.819304	1.10469	-1.91312	-0.348598	1.06297	0.923652	1.4363	2.23974
4	-0.640268	0.0293557	0.689	0.824085	0.86222	0.959893	-1.77259	-0.367078	1.27001	0.995108	1.44189	2.23895
5	-0.618198	0.0300849	0.702211	0.827926	0.901675	0.909468	-1.91851	-0.35961	1.03983	0.891989	1.46834	2.15675
6	-0.622374	0.00517605	0.652989	0.808156	0.869615	0.990412	-0.051473	-1.68294	1.09137	1.43317	0.940035	2.17713
7	-0.634001	0.0312249	0.697071	0.818577	0.857442	0.998333	-1.63395	-0.268651	1.15044	1.05968	1.49189	2.14681
8	-0.607417	0.0851212	0.698125	0.837812	0.861541	0.986828	-1.88161	-0.329072	1.17487	0.929683	1.45126	2.20234
9	-0.59239	0.00788811	0.591453	0.846791	0.835831	0.992452	-1.55148	-0.19055	1.19756	1.05129	1.52433	2.18533
10	-0.627427	0.0567968	0.674363	0.828545	0.880162	0.995045	-1.58308	-0.248508	1.22711	1.09043	1.55489	2.2724
11	-0.617601	0.0106941	0.683799	0.815943	0.872908	0.945732	-1.90318	-0.395783	1.10835	0.919245	1.43905	2.26131
12	-0.602042	0.0497272	0.650457	0.845877	0.857972	1.00465	-1.90192	-0.25254	1.10836	0.836122	1.42382	2.17853
13	-0.424903	0.242006	0.708096	0.859307	0.858441	1.13706	-1.36716	-0.169103	1.14339	1.13252	1.51411	2.17052
14	-0.71871	-0.041279	0.512262	0.847097	0.815419	0.9946	-1.77705	-0.253493	1.0936	0.945163	1.44074	2.26292
15	-0.581985	0.105514	0.799407	0.862558	0.865399	0.938157	-1.71085	-0.094212	1.33029	1.06602	1.62949	2.23514
16	-0.510676	0.113802	0.782938	0.86492	0.848976	1.00579	-2.01796	-0.356616	1.29103	0.792865	1.41341	2.23876
17	-0.639645	0.054023	0.68137	0.838701	0.86148	1.0396	-1.90114	-0.226308	1.10493	0.877758	1.46778	2.14078
18	-0.540502	0.16292	0.770868	0.838865	0.875833	0.906284	-1.60756	-0.103446	1.19467	1.01681	1.48359	2.10014
19	-0.731144	0.0287505	0.684925	0.813983	0.84739	0.965959	-2.01999	-0.393878	1.03781	0.828586	1.42645	2.12858
20	-0.707375	0.0451569	0.728416	0.807359	0.87915	0.973823	-1.78815	-0.40089	1.24194	1.08187	1.48295	2.27145
21	-0.689454	0.0125928	0.690667	0.810537	0.835172	1.03866	-1.65495	-0.217854	1.11803	0.911107	1.48768	2.15198
22	-0.595281	0.0974848	0.7223	0.837876	0.821962	0.985931	-1.79582	-0.184092	1.22219	0.899074	1.54635	2.3392
X	-0.652783	0.118532	0.773295	0.908291	0.849163	1.1569	-2.07064	-0.316591	1.40759	1.30687	1.73057	2.3995

## Sheet: transition matrix
		HGDP HIM			HGDP FIM
chr		state 1	state 2	state 3	state 1	state 2	state 3
1	state 1	0.936356	0.0636443	0	0.662064	0.337936	0
1	state 2	0.0265695	0.957765	0.0156653	0.138887	0.829017	0.032095
1	state 3	0	0.0590443	0.940956	0	0.064953	0.935047
2	state 1	0.939417	0.0605832	0	0.762677	0.237323	0
2	state 2	0.0293387	0.954366	0.0162956	0.09623	0.869528	0.034242
2	state 3	0	0.0503713	0.949629	0	0.066885	0.933115
3	state 1	0.92781	0.07219	0	0.727795	0.272205	0
3	state 2	0.0498938	0.933603	0.0165028	0.099416	0.860464	0.04012
3	state 3	0	0.0451187	0.954881	0	0.077004	0.922996
4	state 1	0.938504	0.0614958	0	0.818324	0.181676	0
4	state 2	0.0248599	0.95843	0.0167096	0.063207	0.891651	0.045143
4	state 3	0	0.0523845	0.947615	0	0.100665	0.899335
5	state 1	0.92856	0.0714398	0	0.693853	0.306147	0
5	state 2	0.0315498	0.946329	0.0221214	0.117711	0.841975	0.040314
5	state 3	0	0.0651227	0.934877	0	0.075181	0.924819
6	state 1	0.939518	0.0604822	0	0.788925	0.211075	0
6	state 2	0.0241838	0.961504	0.0143119	0.281531	0.665061	0.053408
6	state 3	0	0.0483858	0.951614	0	0.064409	0.935591
7	state 1	0.926566	0.073434	0	0.832149	0.167851	0
7	state 2	0.0353082	0.945907	0.0187852	0.077926	0.889066	0.033008
7	state 3	0	0.0548339	0.945166	0	0.072249	0.927751
8	state 1	0.9358	0.0642004	0	0.749808	0.250192	0
8	state 2	0.0319278	0.955431	0.0126415	0.089406	0.870731	0.039863
8	state 3	0	0.0440276	0.955972	0	0.082272	0.917728
9	state 1	0.935787	0.0642132	0	0.834183	0.165817	0
9	state 2	0.0362979	0.941664	0.0220385	0.091012	0.877059	0.031929
9	state 3	0	0.0454096	0.95459	0	0.073386	0.926614
10	state 1	0.93813	0.0618703	0	0.876826	0.123174	0
10	state 2	0.0288691	0.958457	0.0126739	0.057905	0.914763	0.027332
10	state 3	0	0.0411497	0.95885	0	0.069245	0.930755
11	state 1	0.944563	0.055437	0	0.728773	0.271227	0
11	state 2	0.0228694	0.959328	0.0178027	0.097141	0.859237	0.043622
11	state 3	0	0.0536295	0.94637	0	0.083661	0.916339
12	state 1	0.931813	0.0681874	0	0.631409	0.368591	0
12	state 2	0.0314216	0.95422	0.0143581	0.152634	0.802685	0.04468
12	state 3	0	0.043685	0.956315	0	0.092122	0.907878
13	state 1	0.954771	0.045229	0	0.893337	0.106663	0
13	state 2	0.0414988	0.946836	0.0116649	0.057369	0.914324	0.028307
13	state 3	0	0.0603081	0.939692	0	0.079631	0.920369
14	state 1	0.898309	0.101691	0	0.738257	0.261743	0
14	state 2	0.030291	0.95109	0.0186189	0.104741	0.862944	0.032316
14	state 3	0	0.0379194	0.962081	0	0.072952	0.927048
15	state 1	0.944233	0.0557666	0	0.794046	0.205954	0
15	state 2	0.0298534	0.95796	0.0121867	0.109765	0.866948	0.023286
15	state 3	0	0.0508766	0.949123	0	0.063594	0.936406
16	state 1	0.945856	0.0541439	0	0.61771	0.38229	0
16	state 2	0.0345923	0.9497	0.0157078	0.12634	0.826256	0.047404
16	state 3	0	0.0593808	0.940619	0	0.107009	0.892991
17	state 1	0.92419	0.0758098	0	0.63891	0.36109	0
17	state 2	0.0384421	0.946733	0.0148245	0.164735	0.80129	0.033975
17	state 3	0	0.0479171	0.952083	0	0.066413	0.933587
18	state 1	0.916307	0.083693	0	0.777983	0.222017	0
18	state 2	0.0421364	0.943619	0.0142441	0.097788	0.869605	0.032607
18	state 3	0	0.0590766	0.940923	0	0.089022	0.910978
19	state 1	0.860656	0.139344	0	0.63111	0.36889	0
19	state 2	0.0522011	0.917438	0.0303611	0.114368	0.828983	0.056648
19	state 3	0	0.0928342	0.907166	0	0.103004	0.896996
20	state 1	0.919976	0.0800239	0	0.845562	0.154438	0
20	state 2	0.033692	0.953374	0.0129339	0.058296	0.894459	0.047245
20	state 3	0	0.0458853	0.954115	0	0.100009	0.899991
21	state 1	0.895646	0.104354	0	0.754226	0.245774	0
21	state 2	0.0319085	0.952399	0.0156923	0.094842	0.876445	0.028713
21	state 3	0	0.0581381	0.941862	0	0.075009	0.924991
22	state 1	0.89653	0.10347	0	0.711416	0.288584	0
22	state 2	0.0545307	0.93712	0.00834926	0.123853	0.856764	0.019383
22	state 3	0	0.0299141	0.970086	0	0.051628	0.948372
X	state 1	0.940707	0.059293	0	0.869336	0.130664	0
X	state 2	0.043286	0.945371	0.0113432	0.064507	0.911023	0.024471
X	state 3	0	0.0318054	0.968195	0	0.052534	0.947466

## Sheet: initial state distribution
	HGDP HIM			HGDP FIM
chr	state 1	state 2	state 3	state 1	state 2	state 3
1	0.248082	0.594254	0.157664	0.215728	0.524902	0.25937
2	0.267881	0.553165	0.178954	0.211471	0.52153	0.266998
3	0.336012	0.486166	0.177822	0.193626	0.530156	0.276218
4	0.23459	0.580304	0.185106	0.193675	0.556684	0.24964
5	0.247922	0.561383	0.190695	0.200181	0.52064	0.279179
6	0.235811	0.589749	0.17444	0.421689	0.316156	0.262155
7	0.263692	0.548426	0.187882	0.241661	0.52053	0.23781
8	0.278695	0.5604	0.160905	0.194014	0.542926	0.26306
9	0.275662	0.487663	0.236675	0.276654	0.504044	0.219302
10	0.262936	0.563507	0.173557	0.25209	0.536244	0.211666
11	0.236476	0.573234	0.19029	0.190552	0.532036	0.277412
12	0.257511	0.55882	0.183669	0.21805	0.526561	0.255388
13	0.434651	0.473721	0.0916276	0.284078	0.52817	0.187752
14	0.166513	0.559008	0.27448	0.217112	0.542553	0.240335
15	0.301616	0.563424	0.13496	0.280634	0.526556	0.192811
16	0.335656	0.52537	0.138974	0.186348	0.563867	0.249785
17	0.279161	0.55052	0.170319	0.23184	0.508183	0.259977
18	0.288588	0.573205	0.138207	0.243784	0.553484	0.202731
19	0.220149	0.587659	0.192192	0.166685	0.537636	0.295679
20	0.24724	0.587234	0.165526	0.204052	0.540576	0.255372
21	0.194056	0.634644	0.171299	0.21818	0.565392	0.216428
22	0.291795	0.553671	0.154534	0.237822	0.554135	0.208043
X	0.349855	0.479231	0.170914	0.251946	0.510338	0.237716
